# Supplementary material for: Ethyl 6-methyl-3-(2-methyl­prop-1-en­yl)-2-oxo-4-phenyl-1,2,3,4-tetra­hydro­pyrimidine-5-carboxyl­ate
Source: Acta Crystallogr Sect E Struct Rep Online. 2011 Oct 22;67(Pt 11):o2993. doi: 10.1107/S1600536811042243 (PMC3247395; doi:10.1107/S1600536811042243)
Supplement: Supplementary file 1 [file e-67-o2993-sup1.cif]

##############################################################################
#                                                                            #
# This CIF contains the data in a paper accepted for publication in          #
# Acta Crystallographica Section E. It conforms to the requirements of       #
# Notes for Authors for Acta Crystallographica Section E, and has been       #
# peer reviewed under the auspices of the IUCr Commission on Journals.       #
#                                                                            #
# Full details of the Crystallographic Information File format               #
# are given in the paper "The Crystallographic Information File (CIF):       #
# a New Standard Archive File for Crystallography" by S. R. Hall, F. H.      #
# Allen and I. D. Brown [Acta Cryst. (1991), A47, 655-685].                  #
#                                                                            #
# The current version of the core CIF dictionary is obtainable from          #
# ftp://ftp.iucr.org/pub/cif_core.dic.                                       #
#                                                                            #
# Software is freely available for graphical display of the structure(s)     #
# in this CIF. For information consult the CIF software page                 #
# http://www.iucr.org/resources/cif/software.                                #
#                                                                            #
# This file may be used for bona fide research purposes within the           #
# scientific community so long as proper attribution is given to the journal # 
# article from which it was obtained.                                        #
#                                                                            #
##############################################################################
data_I
_audit_creation_method     SHELXL-97
_chemical_name_systematic
;
Ethyl 6-methyl-3-(2-methylprop-1-enyl)-2-oxo-4-phenyl-
1,2,3,4-tetrahydropyrimidine-5-carboxylate
;
_chemical_name_common     ?
_chemical_formula_moiety     'C18 H22 N2 O3'
_chemical_formula_sum     'C18 H22 N2 O3'
_chemical_formula_iupac     'C18 H22 N2 O3'
_chemical_formula_weight     314.38
_chemical_melting_point     ?
_symmetry_cell_setting     monoclinic
_symmetry_space_group_name_H-M     'P 21/c'
_symmetry_space_group_name_Hall     '-P 2ybc'
loop_
    _symmetry_equiv_pos_as_xyz
    'x, y, z'
    '-x, y+1/2, -z+1/2'
    '-x, -y, -z'
    'x, -y-1/2, z-1/2'
_cell_length_a     14.114(4)
_cell_length_b     8.298(2)
_cell_length_c     14.629(4)
_cell_angle_alpha     90.00
_cell_angle_beta     93.959(2)
_cell_angle_gamma     90.00
_cell_volume     1709.3(8)
_cell_formula_units_Z     4
_cell_measurement_reflns_used     4330
_cell_measurement_theta_min     2.79
_cell_measurement_theta_max     26.39
_cell_measurement_temperature     296(2)
_exptl_crystal_description     block
_exptl_crystal_colour     colourless
_exptl_crystal_size_max     0.25
_exptl_crystal_size_mid     0.24
_exptl_crystal_size_min     0.22
_exptl_crystal_density_diffrn     1.222
_exptl_crystal_density_meas     ?
_exptl_crystal_density_method     'not measured'
_exptl_crystal_F_000     672
_exptl_absorpt_coefficient_mu     0.084
_exptl_absorpt_correction_type     multi-scan
_exptl_absorpt_process_details     '(SADABS; Bruker, 2008)'
_exptl_absorpt_correction_T_min     0.9794
_exptl_absorpt_correction_T_max     0.9818
_exptl_special_details     ?
_diffrn_ambient_temperature     296(2)
_diffrn_radiation_type     MoK\a
_diffrn_radiation_wavelength     0.71073
_diffrn_radiation_source     'fine-focus sealed tube'
_diffrn_radiation_monochromator     graphite
_diffrn_measurement_device_type     'Bruker APEXII CCD'
_diffrn_measurement_method     '\f and \w'
_diffrn_detector_area_resol_mean     ?
_diffrn_reflns_number     11929
_diffrn_reflns_av_R_equivalents     0.0195
_diffrn_reflns_av_sigmaI/netI     0.0186
_diffrn_reflns_theta_min     2.79
_diffrn_reflns_theta_max     25.50
_diffrn_reflns_theta_full     25.50
_diffrn_measured_fraction_theta_max     1.000
_diffrn_measured_fraction_theta_full     1.000
_diffrn_reflns_limit_h_min     -16
_diffrn_reflns_limit_h_max     17
_diffrn_reflns_limit_k_min     -10
_diffrn_reflns_limit_k_max     8
_diffrn_reflns_limit_l_min     -17
_diffrn_reflns_limit_l_max     17
_refine_special_details
;
Refinement of <i>F</i>^2^ against ALL reflections. The weighted <i>R</i>-factor
<i>wR</i> and goodness of fit <i>S</i> are based on <i>F</i>^2^, conventional
<i>R</i>-factors <i>R</i> are based on <i>F</i>, with <i>F</i> set to zero for
negative <i>F</i>^2^. The threshold expression of <i>F</i>^2^ >
\s(<i>F</i>^2^) is used only for calculating <i>R</i>-factors(gt) <i>etc</i>.
and is not relevant to the choice of reflections for refinement.
<i>R</i>-factors based on <i>F</i>^2^ are statistically about twice as large
as those based on <i>F</i>, and <i>R</i>- factors based on ALL data will be
even larger.
;
_reflns_number_total     3180
_reflns_number_gt     2474
_reflns_threshold_expression     I>2sigma(I)
_refine_ls_structure_factor_coef     Fsqd
_refine_ls_matrix_type     full
_refine_ls_R_factor_all     0.0660
_refine_ls_R_factor_gt     0.0502
_refine_ls_wR_factor_gt     0.1157
_refine_ls_wR_factor_ref     0.1292
_refine_ls_goodness_of_fit_ref     0.963
_refine_ls_restrained_S_all     0.963
_refine_ls_number_reflns     3180
_refine_ls_number_parameters     216
_refine_ls_number_restraints     0
_refine_ls_hydrogen_treatment     mixed
_refine_ls_weighting_scheme     calc
_refine_ls_weighting_details
         'calc w=1/[\s^2^(Fo^2^)+(0.0463P)^2^+1.3266P] where P=(Fo^2^+2Fc^2^)/3'
_atom_sites_solution_hydrogens     geom
_atom_sites_solution_primary     direct
_atom_sites_solution_secondary     difmap
_refine_ls_shift/su_max     0.001
_refine_ls_shift/su_mean     0.000
_refine_diff_density_max     0.417
_refine_diff_density_min     -0.334
_refine_ls_extinction_method     none
_refine_ls_extinction_coef     ?
loop_
    _atom_type_symbol
    _atom_type_description
    _atom_type_scat_dispersion_real
    _atom_type_scat_dispersion_imag
    _atom_type_scat_source
    'C' 'C' 0.0033 0.0016
                         'International Tables Vol C Tables 4.2.6.8 and 6.1.1.4'
    'H' 'H' 0.0000 0.0000
                         'International Tables Vol C Tables 4.2.6.8 and 6.1.1.4'
    'N' 'N' 0.0061 0.0033
                         'International Tables Vol C Tables 4.2.6.8 and 6.1.1.4'
    'O' 'O' 0.0106 0.0060
                         'International Tables Vol C Tables 4.2.6.8 and 6.1.1.4'
_computing_data_collection     'APEX2 (Bruker, 2008)'
_computing_cell_refinement     'SAINT (Bruker, 2008)'
_computing_data_reduction     'SAINT (Bruker, 2008)'
_computing_structure_solution     'SHELXS97 (Sheldrick, 2008)'
_computing_structure_refinement     'SHELXL97 (Sheldrick, 2008)'
_computing_molecular_graphics     'SHELXTL (Sheldrick, 2008)'
_computing_publication_material     'SHELXTL (Sheldrick, 2008)'
loop_
    _atom_site_type_symbol
    _atom_site_label
    _atom_site_fract_x
    _atom_site_fract_y
    _atom_site_fract_z
    _atom_site_U_iso_or_equiv
    _atom_site_adp_type
    _atom_site_calc_flag
    _atom_site_refinement_flags
    _atom_site_occupancy
    _atom_site_symmetry_multiplicity
    _atom_site_disorder_assembly
    _atom_site_disorder_group
    C C1 0.72325(13) 0.1486(2) 0.41220(12) 0.0366(4) Uani d . 1 1 . .
    C C2 0.77888(13) 0.0257(2) 0.44302(13) 0.0388(4) Uani d . 1 1 . .
    C C3 0.92081(13) 0.1942(2) 0.44340(12) 0.0371(4) Uani d . 1 1 . .
    C C4 0.76336(12) 0.3183(2) 0.41569(13) 0.0365(4) Uani d . 1 1 . .
    H H4 0.7332 0.3778 0.3636 0.044 Uiso calc R 1 1 . .
    C C5 0.62397(14) 0.1386(3) 0.37604(14) 0.0437(5) Uani d . 1 1 . .
    C C6 0.48677(19) -0.0234(4) 0.3462(2) 0.0869(10) Uani d . 1 1 . .
    H H6A 0.4503 0.0676 0.3662 0.104 Uiso calc R 1 1 . .
    H H6B 0.4827 -0.0246 0.2798 0.104 Uiso calc R 1 1 . .
    C C7 0.4492(2) -0.1689(5) 0.3797(2) 0.1148(14) Uani d . 1 1 . .
    H H7A 0.4801 -0.2590 0.3534 0.172 Uiso calc R 1 1 . .
    H H7B 0.3822 -0.1738 0.3631 0.172 Uiso calc R 1 1 . .
    H H7C 0.4598 -0.1723 0.4452 0.172 Uiso calc R 1 1 . .
    C C8 0.75390(16) -0.1477(3) 0.45539(18) 0.0582(6) Uani d . 1 1 . .
    H H8A 0.6965 -0.1551 0.4867 0.087 Uiso calc R 1 1 . .
    H H8B 0.8045 -0.2006 0.4909 0.087 Uiso calc R 1 1 . .
    H H8C 0.7447 -0.1986 0.3965 0.087 Uiso calc R 1 1 . .
    C C9 0.91126(13) 0.4621(2) 0.38297(14) 0.0423(5) Uani d . 1 1 . .
    H H9 0.9533 0.5070 0.4277 0.051 Uiso calc R 1 1 . .
    C C10 0.89706(15) 0.5394(3) 0.30492(15) 0.0497(5) Uani d . 1 1 . .
    C C11 0.9448(2) 0.7003(3) 0.2919(2) 0.0760(8) Uani d . 1 1 . .
    H H11A 0.9780 0.7327 0.3485 0.114 Uiso calc R 1 1 . .
    H H11B 0.8977 0.7796 0.2738 0.114 Uiso calc R 1 1 . .
    H H11C 0.9891 0.6907 0.2453 0.114 Uiso calc R 1 1 . .
    C C12 0.8374(2) 0.4801(4) 0.22492(17) 0.0868(9) Uani d . 1 1 . .
    H H12A 0.8216 0.3690 0.2342 0.130 Uiso calc R 1 1 . .
    H H12B 0.8717 0.4900 0.1707 0.130 Uiso calc R 1 1 . .
    H H12C 0.7802 0.5427 0.2179 0.130 Uiso calc R 1 1 . .
    C C13 0.73992(13) 0.4064(2) 0.50270(14) 0.0406(5) Uani d . 1 1 . .
    C C14 0.79880(18) 0.4024(3) 0.58146(16) 0.0579(6) Uani d . 1 1 . .
    H H14 0.8564 0.3481 0.5816 0.070 Uiso calc R 1 1 . .
    C C15 0.7738(2) 0.4779(3) 0.66064(19) 0.0778(8) Uani d . 1 1 . .
    H H15 0.8146 0.4739 0.7133 0.093 Uiso calc R 1 1 . .
    C C16 0.6894(2) 0.5584(3) 0.6617(2) 0.0795(9) Uani d . 1 1 . .
    H H16 0.6726 0.6086 0.7150 0.095 Uiso calc R 1 1 . .
    C C17 0.6301(2) 0.5647(3) 0.5843(2) 0.0730(8) Uani d . 1 1 . .
    H H17 0.5726 0.6193 0.5849 0.088 Uiso calc R 1 1 . .
    C C18 0.65490(15) 0.4902(3) 0.50460(18) 0.0551(6) Uani d . 1 1 . .
    H H18 0.6143 0.4964 0.4519 0.066 Uiso calc R 1 1 . .
    N N1 0.87357(11) 0.0582(2) 0.46786(12) 0.0415(4) Uani d . 1 1 . .
    N N2 0.86624(10) 0.31325(18) 0.40381(11) 0.0374(4) Uani d . 1 1 . .
    O O1 1.00791(9) 0.20302(17) 0.45540(10) 0.0488(4) Uani d . 1 1 . .
    O O2 0.57967(10) 0.2533(2) 0.34516(12) 0.0628(5) Uani d . 1 1 . .
    O O3 0.58555(10) -0.0075(2) 0.38094(12) 0.0618(5) Uani d . 1 1 . .
    H H1 0.9093(16) -0.018(3) 0.4888(15) 0.052(6) Uiso d . 1 1 . .
loop_
    _atom_site_aniso_label
    _atom_site_aniso_U_11
    _atom_site_aniso_U_22
    _atom_site_aniso_U_33
    _atom_site_aniso_U_12
    _atom_site_aniso_U_13
    _atom_site_aniso_U_23
    C1 0.0337(10) 0.0370(10) 0.0396(10) -0.0014(8) 0.0047(8) 0.0009(8)
    C2 0.0366(10) 0.0362(10) 0.0439(10) -0.0029(8) 0.0062(8) 0.0002(8)
    C3 0.0342(10) 0.0368(10) 0.0408(10) 0.0020(8) 0.0050(8) 0.0024(8)
    C4 0.0295(9) 0.0357(10) 0.0444(10) 0.0011(8) 0.0028(7) 0.0067(8)
    C5 0.0379(11) 0.0466(12) 0.0467(11) -0.0047(9) 0.0040(8) -0.0024(9)
    C6 0.0550(16) 0.082(2) 0.120(2) -0.0265(15) -0.0249(16) 0.0113(18)
    C7 0.086(2) 0.162(4) 0.094(2) -0.071(2) -0.0088(18) 0.022(2)
    C8 0.0497(13) 0.0388(12) 0.0861(17) -0.0040(10) 0.0037(12) 0.0065(11)
    C9 0.0349(10) 0.0401(11) 0.0520(12) -0.0039(8) 0.0029(8) 0.0080(9)
    C10 0.0520(12) 0.0454(12) 0.0524(12) 0.0005(10) 0.0096(10) 0.0089(10)
    C11 0.0805(18) 0.0615(16) 0.0869(19) -0.0118(14) 0.0118(15) 0.0278(14)
    C12 0.125(3) 0.087(2) 0.0479(14) -0.0181(19) 0.0008(15) 0.0073(14)
    C13 0.0396(10) 0.0284(10) 0.0548(12) -0.0030(8) 0.0101(9) 0.0036(8)
    C14 0.0628(14) 0.0543(14) 0.0564(13) 0.0086(12) 0.0015(11) -0.0065(11)
    C15 0.106(2) 0.0690(18) 0.0584(15) 0.0009(17) 0.0081(15) -0.0119(13)
    C16 0.106(2) 0.0566(17) 0.081(2) -0.0116(16) 0.0432(18) -0.0182(14)
    C17 0.0653(16) 0.0461(14) 0.112(2) 0.0006(12) 0.0415(16) -0.0130(15)
    C18 0.0432(12) 0.0420(12) 0.0813(16) 0.0004(10) 0.0141(11) -0.0041(11)
    N1 0.0340(9) 0.0335(9) 0.0569(10) 0.0033(7) 0.0017(7) 0.0096(8)
    N2 0.0305(8) 0.0344(9) 0.0476(9) 0.0014(7) 0.0051(6) 0.0078(7)
    O1 0.0296(7) 0.0477(9) 0.0691(9) 0.0014(6) 0.0025(6) 0.0112(7)
    O2 0.0429(8) 0.0586(10) 0.0841(11) 0.0027(8) -0.0149(8) 0.0068(9)
    O3 0.0425(8) 0.0567(10) 0.0846(12) -0.0162(7) -0.0085(8) 0.0058(8)
_geom_special_details
;
All e.s.d.'s (except the e.s.d. in the dihedral angle between two l.s. planes)
are estimated using the full covariance matrix. The cell e.s.d.'s are taken
into account individually in the estimation of e.s.d.'s in distances, angles
and torsion angles; correlations between e.s.d.'s in cell parameters are only
used when they are defined by crystal symmetry. An approximate (isotropic)
treatment of cell e.s.d.'s is used for estimating e.s.d.'s involving l.s.
planes.
;
loop_
    _geom_bond_atom_site_label_1
    _geom_bond_atom_site_label_2
    _geom_bond_site_symmetry_2
    _geom_bond_distance
    _geom_bond_publ_flag
    C1 C2 . 1.346(3) ?
    C1 C5 . 1.465(3) ?
    C1 C4 . 1.517(3) ?
    C2 N1 . 1.387(2) ?
    C2 C8 . 1.495(3) ?
    C3 O1 . 1.232(2) ?
    C3 N2 . 1.357(2) ?
    C3 N1 . 1.371(2) ?
    C4 N2 . 1.475(2) ?
    C4 C13 . 1.524(3) ?
    C4 H4 . 0.9800 ?
    C5 O2 . 1.209(2) ?
    C5 O3 . 1.332(3) ?
    C6 C7 . 1.419(4) ?
    C6 O3 . 1.457(3) ?
    C6 H6A . 0.9700 ?
    C6 H6B . 0.9700 ?
    C7 H7A . 0.9600 ?
    C7 H7B . 0.9600 ?
    C7 H7C . 0.9600 ?
    C8 H8A . 0.9600 ?
    C8 H8B . 0.9600 ?
    C8 H8C . 0.9600 ?
    C9 C10 . 1.313(3) ?
    C9 N2 . 1.432(2) ?
    C9 H9 . 0.9300 ?
    C10 C12 . 1.478(3) ?
    C10 C11 . 1.514(3) ?
    C11 H11A . 0.9600 ?
    C11 H11B . 0.9600 ?
    C11 H11C . 0.9600 ?
    C12 H12A . 0.9600 ?
    C12 H12B . 0.9600 ?
    C12 H12C . 0.9600 ?
    C13 C14 . 1.374(3) ?
    C13 C18 . 1.389(3) ?
    C14 C15 . 1.384(3) ?
    C14 H14 . 0.9300 ?
    C15 C16 . 1.366(4) ?
    C15 H15 . 0.9300 ?
    C16 C17 . 1.362(4) ?
    C16 H16 . 0.9300 ?
    C17 C18 . 1.386(4) ?
    C17 H17 . 0.9300 ?
    C18 H18 . 0.9300 ?
    N1 H1 . 0.85(2) ?
loop_
    _geom_angle_atom_site_label_1
    _geom_angle_atom_site_label_2
    _geom_angle_atom_site_label_3
    _geom_angle_site_symmetry_1
    _geom_angle_site_symmetry_3
    _geom_angle
    _geom_angle_publ_flag
    C2 C1 C5 . . 126.84(18) ?
    C2 C1 C4 . . 118.95(16) ?
    C5 C1 C4 . . 114.19(16) ?
    C1 C2 N1 . . 118.06(17) ?
    C1 C2 C8 . . 129.24(18) ?
    N1 C2 C8 . . 112.70(17) ?
    O1 C3 N2 . . 123.30(17) ?
    O1 C3 N1 . . 120.66(17) ?
    N2 C3 N1 . . 116.02(16) ?
    N2 C4 C1 . . 109.75(15) ?
    N2 C4 C13 . . 112.60(15) ?
    C1 C4 C13 . . 111.80(15) ?
    N2 C4 H4 . . 107.5 ?
    C1 C4 H4 . . 107.5 ?
    C13 C4 H4 . . 107.5 ?
    O2 C5 O3 . . 122.32(18) ?
    O2 C5 C1 . . 123.19(19) ?
    O3 C5 C1 . . 114.49(18) ?
    C7 C6 O3 . . 109.2(3) ?
    C7 C6 H6A . . 109.8 ?
    O3 C6 H6A . . 109.8 ?
    C7 C6 H6B . . 109.8 ?
    O3 C6 H6B . . 109.8 ?
    H6A C6 H6B . . 108.3 ?
    C6 C7 H7A . . 109.5 ?
    C6 C7 H7B . . 109.5 ?
    H7A C7 H7B . . 109.5 ?
    C6 C7 H7C . . 109.5 ?
    H7A C7 H7C . . 109.5 ?
    H7B C7 H7C . . 109.5 ?
    C2 C8 H8A . . 109.5 ?
    C2 C8 H8B . . 109.5 ?
    H8A C8 H8B . . 109.5 ?
    C2 C8 H8C . . 109.5 ?
    H8A C8 H8C . . 109.5 ?
    H8B C8 H8C . . 109.5 ?
    C10 C9 N2 . . 124.28(19) ?
    C10 C9 H9 . . 117.9 ?
    N2 C9 H9 . . 117.9 ?
    C9 C10 C12 . . 124.8(2) ?
    C9 C10 C11 . . 119.8(2) ?
    C12 C10 C11 . . 115.4(2) ?
    C10 C11 H11A . . 109.5 ?
    C10 C11 H11B . . 109.5 ?
    H11A C11 H11B . . 109.5 ?
    C10 C11 H11C . . 109.5 ?
    H11A C11 H11C . . 109.5 ?
    H11B C11 H11C . . 109.5 ?
    C10 C12 H12A . . 109.5 ?
    C10 C12 H12B . . 109.5 ?
    H12A C12 H12B . . 109.5 ?
    C10 C12 H12C . . 109.5 ?
    H12A C12 H12C . . 109.5 ?
    H12B C12 H12C . . 109.5 ?
    C14 C13 C18 . . 118.0(2) ?
    C14 C13 C4 . . 122.37(18) ?
    C18 C13 C4 . . 119.65(19) ?
    C13 C14 C15 . . 121.1(2) ?
    C13 C14 H14 . . 119.4 ?
    C15 C14 H14 . . 119.4 ?
    C16 C15 C14 . . 120.2(3) ?
    C16 C15 H15 . . 119.9 ?
    C14 C15 H15 . . 119.9 ?
    C17 C16 C15 . . 119.7(3) ?
    C17 C16 H16 . . 120.1 ?
    C15 C16 H16 . . 120.1 ?
    C16 C17 C18 . . 120.4(3) ?
    C16 C17 H17 . . 119.8 ?
    C18 C17 H17 . . 119.8 ?
    C17 C18 C13 . . 120.6(2) ?
    C17 C18 H18 . . 119.7 ?
    C13 C18 H18 . . 119.7 ?
    C3 N1 C2 . . 124.64(17) ?
    C3 N1 H1 . . 114.6(15) ?
    C2 N1 H1 . . 119.2(15) ?
    C3 N2 C9 . . 118.14(15) ?
    C3 N2 C4 . . 120.31(15) ?
    C9 N2 C4 . . 117.11(15) ?
    C5 O3 C6 . . 116.56(19) ?
loop_
    _geom_torsion_atom_site_label_1
    _geom_torsion_atom_site_label_2
    _geom_torsion_atom_site_label_3
    _geom_torsion_atom_site_label_4
    _geom_torsion_site_symmetry_1
    _geom_torsion_site_symmetry_2
    _geom_torsion_site_symmetry_3
    _geom_torsion_site_symmetry_4
    _geom_torsion
    _geom_torsion_publ_flag
    C5 C1 C2 N1 . . . . 174.98(18) ?
    C4 C1 C2 N1 . . . . -6.5(3) ?
    C5 C1 C2 C8 . . . . -5.1(4) ?
    C4 C1 C2 C8 . . . . 173.4(2) ?
    C2 C1 C4 N2 . . . . 31.5(2) ?
    C5 C1 C4 N2 . . . . -149.80(16) ?
    C2 C1 C4 C13 . . . . -94.2(2) ?
    C5 C1 C4 C13 . . . . 84.5(2) ?
    C2 C1 C5 O2 . . . . -176.1(2) ?
    C4 C1 C5 O2 . . . . 5.3(3) ?
    C2 C1 C5 O3 . . . . 4.7(3) ?
    C4 C1 C5 O3 . . . . -173.87(17) ?
    N2 C9 C10 C12 . . . . -4.0(4) ?
    N2 C9 C10 C11 . . . . 177.0(2) ?
    N2 C4 C13 C14 . . . . -33.4(3) ?
    C1 C4 C13 C14 . . . . 90.7(2) ?
    N2 C4 C13 C18 . . . . 148.68(18) ?
    C1 C4 C13 C18 . . . . -87.2(2) ?
    C18 C13 C14 C15 . . . . 0.7(3) ?
    C4 C13 C14 C15 . . . . -177.2(2) ?
    C13 C14 C15 C16 . . . . 0.0(4) ?
    C14 C15 C16 C17 . . . . -0.3(4) ?
    C15 C16 C17 C18 . . . . -0.1(4) ?
    C16 C17 C18 C13 . . . . 0.8(4) ?
    C14 C13 C18 C17 . . . . -1.1(3) ?
    C4 C13 C18 C17 . . . . 176.9(2) ?
    O1 C3 N1 C2 . . . . -168.31(18) ?
    N2 C3 N1 C2 . . . . 10.0(3) ?
    C1 C2 N1 C3 . . . . -16.6(3) ?
    C8 C2 N1 C3 . . . . 163.42(19) ?
    O1 C3 N2 C9 . . . . -6.1(3) ?
    N1 C3 N2 C9 . . . . 175.65(16) ?
    O1 C3 N2 C4 . . . . -161.77(18) ?
    N1 C3 N2 C4 . . . . 20.0(3) ?
    C10 C9 N2 C3 . . . . 134.3(2) ?
    C10 C9 N2 C4 . . . . -69.3(3) ?
    C1 C4 N2 C3 . . . . -38.9(2) ?
    C13 C4 N2 C3 . . . . 86.3(2) ?
    C1 C4 N2 C9 . . . . 165.15(16) ?
    C13 C4 N2 C9 . . . . -69.6(2) ?
    O2 C5 O3 C6 . . . . 0.5(3) ?
    C1 C5 O3 C6 . . . . 179.7(2) ?
    C7 C6 O3 C5 . . . . -163.3(3) ?
loop_
    _geom_hbond_atom_site_label_D
    _geom_hbond_atom_site_label_H
    _geom_hbond_atom_site_label_A
    _geom_hbond_site_symmetry_A
    _geom_hbond_distance_DH
    _geom_hbond_distance_HA
    _geom_hbond_distance_DA
    _geom_hbond_angle_DHA
    C18 H18 O2 . 0.93 2.58 3.176(3) 122.6
    N1 H1 O1 3_756 0.85(2) 2.06(2) 2.915(2) 177(2)
data_global
_journal_date_recd_electronic     2011-10-03
_journal_date_accepted     2011-10-13
_journal_name_full     'Acta Crystallographica, Section E'
_journal_year     2011
_journal_volume     67
_journal_issue     11
_journal_page_first     o2993
_journal_page_last     o2993
_journal_paper_category     QO
_journal_coeditor_code     RZ2648
_publ_contact_author_name     'Xi-Cun Wang'
_publ_contact_author_address
;
Gansu Key Laboratory of Polymer Materials,
College of Chemistry and Chemical Engineering,
Northwest Normal University,
Lanzhou 730070, People's Republic of China
;
_publ_contact_author_email     wangxicun@nwnu.edu.cn
_publ_contact_author_fax     '+86-931-7971971'
_publ_contact_author_phone     '+86-931-7971971'
_publ_section_title
;\
Ethyl
6-methyl-3-(2-methylprop-1-enyl)-2-oxo-4-phenyl-1,2,3,4-tetrahydropyrimidine-\
5-carboxylate
;
loop_
    _publ_author_name
    _publ_author_footnote
    _publ_author_address
    'Wang, Xi-Cun' ?
;
Gansu Key Laboratory of Polymer Materials,
College of Chemistry and Chemical Engineering,
Northwest Normal University,
Lanzhou 730070, People's Republic of China
;
    'Tang, Xue-Hong' .
;
Gansu Key Laboratory of Polymer Materials,
College of Chemistry and Chemical Engineering,
Northwest Normal University,
Lanzhou 730070, People's Republic of China
;
    'Da, Yu-Xia' .
;
Gansu Key Laboratory of Polymer Materials,
College of Chemistry and Chemical Engineering,
Northwest Normal University,
Lanzhou 730070, People's Republic of China
;
    'Zhang, Zhang' .
;
Gansu Key Laboratory of Polymer Materials,
College of Chemistry and Chemical Engineering,
Northwest Normal University,
Lanzhou 730070, People's Republic of China
;
    'Quan, Zheng-Jun' .
;
Gansu Key Laboratory of Polymer Materials,
College of Chemistry and Chemical Engineering,
Northwest Normal University,
Lanzhou 730070, People's Republic of China
;
