# Supplementary material for: Ethyl 6-methyl-3-(2-methyl­prop-1-en­yl)-2-oxo-4-phenyl-1,2,3,4-tetra­hydro­pyrimidine-5-carboxyl­ate
Source: Acta Crystallogr Sect E Struct Rep Online. 2011 Oct 22;67(Pt 11):o2993. doi: 10.1107/S1600536811042243 (PMC3247395; doi:10.1107/S1600536811042243)
Supplement: Supplementary file 2 [file e-67-o2993-Isup2.hkl]

# 
# h,k,l, Fc-squared, Fo-squared, sigma(Fo-squared) and status flag 
# 
data_I
_shelx_title ' P21c in P2(1)/c' 
_shelx_refln_list_code          4 
_shelx_F_calc_maximum      179.42 
_exptl_crystal_F_000       672.00 
_reflns_d_resolution_high  0.8255 
 
loop_ 
 _symmetry_equiv_pos_as_xyz 
 'x, y, z' 
 '-x, y+1/2, -z+1/2' 
 '-x, -y, -z' 
 'x, -y-1/2, z-1/2' 
 
_cell_length_a    14.1140 
_cell_length_b     8.2980 
_cell_length_c    14.6292 
_cell_angle_alpha  90.000 
_cell_angle_beta   93.959 
_cell_angle_gamma  90.000 
 
_shelx_F_squared_multiplier     1.000 
 
loop_ 
 _refln_index_h 
 _refln_index_k 
 _refln_index_l 
 _refln_F_squared_calc 
 _refln_F_squared_meas 
 _refln_F_squared_sigma 
 _refln_observed_status 
   2   0   0     1121.93     1035.79     13.07 o 
   3   0   0      678.52      614.45      5.08 o 
   4   0   0       28.09       39.93      2.46 o 
   5   0   0      392.36      424.22      4.43 o 
   6   0   0     3888.66     4279.27     32.30 o 
   7   0   0       59.23       58.22      2.48 o 
   8   0   0     1629.84     1905.05     15.19 o 
   9   0   0      645.15      651.03      7.21 o 
  10   0   0       44.45       54.35      2.21 o 
  11   0   0       12.19       12.82      2.03 o 
  12   0   0      186.16      196.52      5.47 o 
  13   0   0        0.21       -1.52      2.43 o 
  14   0   0      229.07      197.25      9.42 o 
  15   0   0       17.83       20.67      4.26 o 
  16   0   0       10.93        8.21      3.95 o 
  17   0   0        7.12        3.95      3.95 o 
   1   1   0     8158.27     7618.77     53.58 o 
   2   1   0        0.57        3.23      0.53 o 
   3   1   0      824.69      719.01      5.11 o 
   4   1   0     3413.59     3201.10     27.21 o 
   5   1   0       64.09       67.86      1.13 o 
   6   1   0     1085.48     1093.63      6.73 o 
   7   1   0      977.47     1185.99      7.21 o 
   8   1   0        0.90        0.67      0.51 o 
   9   1   0       16.27        7.96      1.05 o 
  10   1   0        0.15       -0.43      0.76 o 
  11   1   0       50.32       51.91      3.11 o 
  12   1   0        8.53        1.02      1.26 o 
  13   1   0      115.81       99.94      4.38 o 
  14   1   0       26.21       29.30      3.33 o 
  15   1   0       19.27       12.90      2.68 o 
  16   1   0        4.51        6.84      2.79 o 
   0   2   0     5795.10     5765.27     38.57 o 
   1   2   0     1178.75     1219.39      6.44 o 
   2   2   0     3839.69     3674.82     17.72 o 
   3   2   0     1516.71     1455.03     10.89 o 
   4   2   0     1967.86     2031.68     14.75 o 
   5   2   0      452.96      412.89      5.73 o 
   6   2   0       23.53       13.39      1.22 o 
   7   2   0     1292.20     1323.58      8.94 o 
   8   2   0       10.25       12.19      0.98 o 
   9   2   0       20.50       27.20      1.39 o 
  10   2   0      110.20      100.59      2.76 o 
  11   2   0       24.43       23.79      2.19 o 
  12   2   0       10.70        5.76      1.44 o 
  13   2   0      118.56      110.28      3.37 o 
  14   2   0       16.58       13.63      2.21 o 
  15   2   0       26.37       26.56      3.50 o 
  16   2   0       80.71       91.38      5.26 o 
   1   3   0      440.51      467.38      4.92 o 
   2   3   0     3029.33     3037.68     15.09 o 
   3   3   0     1213.97     1286.43      7.28 o 
   4   3   0       11.99       22.17      1.30 o 
   5   3   0       37.90       48.10      1.53 o 
   6   3   0      109.19      122.10      2.17 o 
   7   3   0        5.20        5.49      0.82 o 
   8   3   0        3.50        3.99      0.86 o 
   9   3   0      191.67      171.50      3.41 o 
  10   3   0       18.66       13.84      1.72 o 
  11   3   0       55.82       66.07      2.86 o 
  12   3   0       44.66       46.97      4.26 o 
  13   3   0       14.46       16.76      3.04 o 
  14   3   0        9.84        7.34      1.76 o 
  15   3   0        0.02        5.17      3.65 o 
  16   3   0       43.89       28.57      5.47 o 
   0   4   0     2665.09     2706.38     19.60 o 
   1   4   0        0.39       -0.71      0.48 o 
   2   4   0     2092.02     2273.12     13.16 o 
   3   4   0      167.13      198.32      2.23 o 
   4   4   0      451.96      520.68      7.51 o 
   5   4   0      114.54      132.29      2.25 o 
   6   4   0        1.42        0.77      0.67 o 
   7   4   0        2.54        2.79      0.80 o 
   8   4   0      163.81      179.81      3.55 o 
   9   4   0      248.97      231.35      4.22 o 
  10   4   0      164.18      175.62      4.71 o 
  11   4   0      175.28      180.27      4.85 o 
  12   4   0      187.71      194.33      5.77 o 
  13   4   0        3.39        4.37      2.04 o 
  14   4   0       54.40       71.48      3.71 o 
  15   4   0        1.69        4.07      2.16 o 
   1   5   0        0.06        0.30      0.86 o 
   2   5   0      382.22      358.05      3.28 o 
   3   5   0        8.98        5.94      1.08 o 
   4   5   0      336.96      360.84      6.29 o 
   5   5   0      112.14      130.83      3.86 o 
   6   5   0        0.89       -0.17      0.91 o 
   7   5   0        0.13        0.47      1.32 o 
   8   5   0       36.22       27.03      2.35 o 
   9   5   0        4.11        5.79      2.00 o 
  10   5   0      175.38      189.75      4.96 o 
  11   5   0       71.60       78.84      3.62 o 
  12   5   0       10.53       10.85      2.23 o 
  13   5   0       20.84       20.53      2.63 o 
  14   5   0       26.65       32.64      3.32 o 
   0   6   0      761.97      792.49     34.34 o 
   1   6   0       20.05       14.29      1.49 o 
   2   6   0       12.21        8.79      1.25 o 
   3   6   0        7.54        6.70      1.50 o 
   4   6   0       36.15       37.45      1.90 o 
   5   6   0        1.45       -0.90      0.98 o 
   6   6   0       21.30       16.95      1.95 o 
   7   6   0       29.72       22.46      2.31 o 
   8   6   0       32.39       26.41      2.60 o 
   9   6   0       17.37       13.61      2.24 o 
  10   6   0       21.60       18.46      2.85 o 
  11   6   0       10.09        6.82      2.40 o 
  12   6   0        7.32        5.27      2.22 o 
  13   6   0       39.21       43.98      6.90 o 
   1   7   0       52.34       58.98      3.46 o 
   2   7   0      339.87      303.97      7.53 o 
   3   7   0        0.97       -2.15      1.43 o 
   4   7   0        0.20       -1.40      1.32 o 
   5   7   0       16.57       12.75      2.68 o 
   6   7   0       22.92       18.94      2.99 o 
   7   7   0        4.98        1.85      1.67 o 
   8   7   0      147.34      141.32      4.54 o 
   9   7   0       40.61       45.63      3.30 o 
  10   7   0        6.65        7.06      2.17 o 
  11   7   0        4.32        5.54      2.19 o 
  12   7   0       64.43       78.46      4.24 o 
   0   8   0       83.42      103.36      4.73 o 
   1   8   0      440.06      442.96     10.21 o 
   2   8   0       13.15       17.70      3.03 o 
   3   8   0        3.74        1.67      1.83 o 
   4   8   0       15.41       15.03      3.34 o 
   5   8   0      141.98      125.37      5.59 o 
   6   8   0        8.40        4.59      2.46 o 
   7   8   0        0.14       -1.20      4.56 o 
   8   8   0       56.35       48.57      4.50 o 
   9   8   0       15.92       26.98      5.47 o 
  10   8   0        0.00       -0.72      2.74 o 
   1   9   0        0.11       -2.13      2.15 o 
   2   9   0       90.71       95.57      4.08 o 
   3   9   0       10.71       10.46      3.65 o 
   4   9   0        0.05       -1.06      2.15 o 
   5   9   0        2.30        3.67      3.19 o 
   6   9   0       41.65       42.04     13.07 o 
   7   9   0       36.54       36.79      4.30 o 
   0  10   0        0.71        4.26      3.95 o 
   1  10   0       14.30        8.21      2.79 o 
 -17   1   1       24.10       26.63      4.10 o 
 -16   1   1        7.08        9.14      2.90 o 
 -15   1   1        2.12       -0.05      2.03 o 
 -14   1   1        9.40        8.07      3.34 o 
 -13   1   1       27.31       29.21      3.11 o 
 -12   1   1       37.28       35.73      2.68 o 
 -11   1   1      125.98      120.06      2.98 o 
 -10   1   1      350.81      392.78      4.39 o 
  -9   1   1       64.90       61.18      1.72 o 
  -8   1   1      281.16      257.89      2.88 o 
  -7   1   1      455.49      480.70      3.77 o 
  -6   1   1      245.01      231.33      2.24 o 
  -5   1   1      112.08      131.53      1.54 o 
  -4   1   1       81.64       92.78      1.35 o 
  -3   1   1     7331.95     7147.40     76.64 o 
  -2   1   1      991.09      961.19      6.41 o 
  -1   1   1      358.88      292.98      2.80 o 
   0   1   1       13.30       20.12      0.52 o 
   1   1   1     2093.76     2047.93     12.34 o 
   2   1   1    15625.43    14944.62     78.74 o 
   3   1   1       33.37       47.72      1.24 o 
   4   1   1      579.38      610.00      3.93 o 
   5   1   1      127.80      168.72      1.83 o 
   6   1   1     1538.24     1645.46      9.15 o 
   7   1   1     1452.84     1503.82      8.77 o 
   8   1   1       11.16       19.20      1.42 o 
   9   1   1       51.19       52.11      1.71 o 
  10   1   1        2.08        0.86      0.80 o 
  11   1   1      166.26      177.72      3.19 o 
  12   1   1        0.09       -0.88      1.14 o 
  13   1   1       95.97       85.13      3.80 o 
  14   1   1       67.43       62.88      4.19 o 
  15   1   1        1.13        0.29      2.03 o 
  16   1   1        1.51        0.30      2.36 o 
 -16   2   1        0.34        1.89      2.46 o 
 -15   2   1        0.51        0.47      2.12 o 
 -14   2   1        0.10       -1.22      1.93 o 
 -13   2   1      112.91      107.31      3.30 o 
 -12   2   1       60.86       60.36      2.58 o 
 -11   2   1        0.55       -0.32      1.13 o 
 -10   2   1      394.77      404.96      5.35 o 
  -9   2   1       21.34       27.03      1.59 o 
  -8   2   1        0.01        0.61      0.60 o 
  -7   2   1      240.55      237.74      2.94 o 
  -6   2   1       26.00       31.88      1.11 o 
  -5   2   1     1250.61     1328.46      8.36 o 
  -4   2   1      182.56      170.88      2.02 o 
  -3   2   1     2442.12     2447.19     13.46 o 
  -2   2   1     1854.00     1705.88      9.67 o 
  -1   2   1     2724.18     2731.36     13.30 o 
   0   2   1       19.51       23.39      1.18 o 
   1   2   1      141.94      134.98      3.66 o 
   2   2   1      790.67      864.85      5.61 o 
   3   2   1     5530.12     5275.88     27.33 o 
   4   2   1      493.52      485.99      3.95 o 
   5   2   1      125.40      139.38      3.46 o 
   6   2   1      172.58      205.96      2.65 o 
   7   2   1        2.58       -0.63      0.57 o 
   8   2   1        0.66        0.13      0.64 o 
   9   2   1      192.50      189.32      3.04 o 
  10   2   1       36.05       43.04      1.79 o 
  11   2   1      280.63      279.62      4.74 o 
  12   2   1       17.21       15.68      1.81 o 
  13   2   1      210.52      206.87      4.40 o 
  14   2   1        9.07        6.36      1.91 o 
  15   2   1        8.30       10.44      2.77 o 
  16   2   1        4.57        6.90      3.19 o 
 -16   3   1        0.28       -4.26      3.34 o 
 -15   3   1        1.30        3.92      2.46 o 
 -14   3   1       11.56        8.99      1.81 o 
 -13   3   1      122.62      142.86      3.86 o 
 -12   3   1      247.91      216.72      4.44 o 
 -11   3   1     1512.12     1509.77     13.42 o 
 -10   3   1      445.69      425.69      5.77 o 
  -9   3   1        9.87       19.04      1.58 o 
  -8   3   1       91.20       82.85      2.42 o 
  -7   3   1      235.35      233.13      3.03 o 
  -6   3   1       16.22       13.96      0.94 o 
  -5   3   1      555.15      580.21      4.82 o 
  -4   3   1      767.34      812.20      5.86 o 
  -3   3   1     4619.57     4862.49     44.64 o 
  -2   3   1      600.35      521.57      3.63 o 
  -1   3   1        8.36        5.90      1.06 o 
   0   3   1      914.39      935.04      5.96 o 
   1   3   1      154.84      167.77      2.05 o 
   2   3   1       74.01       69.33      1.49 o 
   3   3   1     3633.91     3680.67     20.68 o 
   4   3   1       42.43       42.83      1.08 o 
   5   3   1       47.85       29.47      1.16 o 
   6   3   1      248.99      284.27      3.31 o 
   7   3   1       58.83       76.05      1.87 o 
   8   3   1       65.59       54.71      2.34 o 
   9   3   1        0.00       -1.18      0.79 o 
  10   3   1      620.08      601.31      7.01 o 
  11   3   1      771.67      781.23      8.53 o 
  12   3   1        1.56       -1.59      1.33 o 
  13   3   1        0.28       -0.42      1.41 o 
  14   3   1        6.32        6.23      2.03 o 
  15   3   1        0.25       -0.19      2.33 o 
  16   3   1        2.90       -0.30      3.34 o 
 -15   4   1        8.52        9.71      3.94 o 
 -14   4   1       27.91       31.31      2.86 o 
 -13   4   1        4.18        3.27      1.85 o 
 -12   4   1        6.39        1.83      1.81 o 
 -11   4   1      208.82      198.43      4.23 o 
 -10   4   1     1086.33     1079.16     10.40 o 
  -9   4   1       38.20       31.89      2.00 o 
  -8   4   1       20.25       21.57      1.62 o 
  -7   4   1      155.97      159.51      3.17 o 
  -6   4   1       13.08        4.58      0.88 o 
  -5   4   1      743.11      794.31      6.28 o 
  -4   4   1      113.75      118.98      1.96 o 
  -3   4   1      844.96      920.31      5.89 o 
  -2   4   1     1170.80     1313.88      7.97 o 
  -1   4   1      302.14      349.11      3.01 o 
   0   4   1       85.39       62.95      1.30 o 
   1   4   1      439.92      492.32      3.94 o 
   2   4   1       51.26       44.95      1.70 o 
   3   4   1     1305.68     1499.96      8.64 o 
   4   4   1      119.45      124.43      2.10 o 
   5   4   1      264.40      294.44      3.37 o 
   6   4   1      237.88      219.01      3.03 o 
   7   4   1        8.65       12.39      1.18 o 
   8   4   1      106.12      114.48      2.93 o 
   9   4   1     1607.17     1565.32     28.11 o 
  10   4   1      429.59      436.21      7.25 o 
  11   4   1        6.31        4.83      2.03 o 
  12   4   1      178.06      186.59      6.44 o 
  13   4   1       33.64       27.08      2.77 o 
  14   4   1        2.64        4.51      2.14 o 
  15   4   1        9.38       18.13      3.25 o 
 -14   5   1        8.57       17.00      2.62 o 
 -13   5   1       20.50       16.09      2.51 o 
 -12   5   1       68.92       85.73      5.31 o 
 -11   5   1       33.39       36.55      2.85 o 
 -10   5   1      262.26      273.90     10.94 o 
  -9   5   1      149.83      154.68      4.38 o 
  -8   5   1        5.96        9.12      1.81 o 
  -7   5   1        8.20        7.98      1.60 o 
  -6   5   1        7.49        7.03      1.47 o 
  -5   5   1      431.70      414.69      5.02 o 
  -4   5   1      364.32      405.60      5.00 o 
  -3   5   1        9.41       13.06      0.87 o 
  -2   5   1        7.77        3.36      0.66 o 
  -1   5   1      124.51      150.41      2.08 o 
   0   5   1      455.46      516.17      4.11 o 
   1   5   1      186.10      166.89      2.59 o 
   2   5   1      607.11      632.62      6.54 o 
   3   5   1      158.25      154.22      2.49 o 
   4   5   1      872.68      848.62     12.15 o 
   5   5   1      121.85      124.09      2.87 o 
   6   5   1       45.48       59.04      2.21 o 
   7   5   1      100.97      112.44      2.93 o 
   8   5   1       57.35       68.14      3.15 o 
   9   5   1       74.06       84.76      4.51 o 
  10   5   1       96.81       88.23      3.77 o 
  11   5   1      190.26      170.83      6.53 o 
  12   5   1       33.60       26.99      2.81 o 
  13   5   1        7.40       13.73      2.49 o 
  14   5   1       11.91       12.50      2.56 o 
 -13   6   1        1.73       -2.43      1.93 o 
 -12   6   1       27.74       23.69      3.51 o 
 -11   6   1        1.26        2.04      1.74 o 
 -10   6   1        1.57        1.18      1.65 o 
  -9   6   1       67.53       56.81      3.37 o 
  -8   6   1       15.85       21.40      2.32 o 
  -7   6   1        0.18       -2.01      1.34 o 
  -6   6   1       15.80        5.72      1.60 o 
  -5   6   1        3.03        4.27      1.67 o 
  -4   6   1       50.06       69.25      2.63 o 
  -3   6   1       32.36       21.44      1.81 o 
  -2   6   1       19.39       17.86      1.47 o 
  -1   6   1       85.98       83.28      3.99 o 
   0   6   1       33.83       38.80      1.97 o 
   1   6   1      448.72      455.76      4.83 o 
   2   6   1      206.88      173.10      2.91 o 
   3   6   1       11.15        7.05      1.42 o 
   4   6   1       42.95       37.11      2.37 o 
   5   6   1       31.97       43.20      2.76 o 
   6   6   1       48.83       50.72      2.32 o 
   7   6   1        7.81       14.46      2.07 o 
   8   6   1      140.47      118.74      4.12 o 
   9   6   1       45.51       43.38      3.12 o 
  10   6   1        1.90       -0.18      1.67 o 
  11   6   1        0.43       -0.63      1.87 o 
  12   6   1        9.75       12.53      2.49 o 
  13   6   1       12.58       11.96      2.56 o 
 -12   7   1        4.58        3.75      2.22 o 
 -11   7   1        0.81        1.25      2.07 o 
 -10   7   1        1.52       -0.09      1.87 o 
  -9   7   1       83.91       90.09      9.28 o 
  -8   7   1       25.83       30.58      3.54 o 
  -7   7   1       35.82       29.87      3.54 o 
  -6   7   1      103.09       97.32      4.71 o 
  -5   7   1      109.96      103.19      4.71 o 
  -4   7   1       13.56       10.61      1.87 o 
  -3   7   1        1.50        1.08      1.43 o 
  -2   7   1      267.97      293.91      5.70 o 
  -1   7   1      105.84      105.64      4.21 o 
   0   7   1      143.30      134.22      3.54 o 
   1   7   1      393.55      374.23      5.88 o 
   2   7   1      176.72      166.48      6.43 o 
   3   7   1       10.13        9.67      3.38 o 
   4   7   1       31.66       35.81      2.66 o 
   5   7   1        8.40       18.35      2.17 o 
   6   7   1      276.98      253.67      5.57 o 
   7   7   1       42.13       41.78      3.06 o 
   8   7   1        9.73        8.73      2.24 o 
   9   7   1       99.25       91.12      3.97 o 
  10   7   1       14.20       16.49      2.56 o 
  11   7   1        0.14       -2.70      1.83 o 
  12   7   1        2.47        4.37      2.37 o 
 -10   8   1        0.06        3.34      3.80 o 
  -9   8   1        0.46        0.04      2.46 o 
  -8   8   1        6.02        5.31      2.68 o 
  -7   8   1        0.60       -0.72      2.43 o 
  -6   8   1        0.07        2.27      2.33 o 
  -5   8   1        7.80        5.63      2.46 o 
  -4   8   1        5.30        4.56      2.46 o 
  -3   8   1       77.67       64.11      5.51 o 
  -2   8   1       16.08       20.07      2.34 o 
  -1   8   1       58.52       73.33      3.45 o 
   0   8   1        2.70       -0.63      1.31 o 
   1   8   1       17.03       13.44      2.09 o 
   2   8   1       22.10       21.94      2.44 o 
   3   8   1       41.01       33.00      2.81 o 
   4   8   1       28.42       35.93      4.31 o 
   5   8   1        8.74        3.20      2.46 o 
   6   8   1       10.17        6.14      2.68 o 
   7   8   1        3.76        5.23      2.85 o 
   8   8   1       55.75       52.16      4.50 o 
   9   8   1       15.99       15.05      3.44 o 
  10   8   1        0.40       -0.34      2.68 o 
  -7   9   1       10.48       15.93      3.54 o 
  -6   9   1        0.42        1.05      3.80 o 
  -5   9   1       24.74       24.93      3.76 o 
  -4   9   1       12.15       11.85      2.90 o 
  -3   9   1       12.63        8.05      2.79 o 
  -2   9   1       79.40       90.00      6.44 o 
  -1   9   1        0.14       -1.94      2.13 o 
   0   9   1        2.41        2.33      2.25 o 
   1   9   1        0.19       -1.82      1.93 o 
   2   9   1        5.78        8.76      2.16 o 
   3   9   1        0.07        1.95      2.54 o 
   4   9   1        2.35        7.11      3.34 o 
   5   9   1        3.72        5.66      2.90 o 
   6   9   1        0.43       -3.37      2.25 o 
   7   9   1        3.43        0.41      6.84 o 
  -1  10   1        3.09       -1.22      3.34 o 
   0  10   1       10.72       13.73      3.19 o 
   1  10   1        5.47        4.10      2.79 o 
 -17   0   2        6.14        6.38      3.95 o 
 -16   0   2        2.09        0.91      3.34 o 
 -15   0   2      303.75      270.80     11.55 o 
 -14   0   2       32.48       23.71      4.56 o 
 -13   0   2        9.98       13.37      3.95 o 
 -12   0   2        0.21       -1.22      2.43 o 
 -11   0   2       31.07       10.94      3.04 o 
 -10   0   2       12.36       10.64      1.32 o 
  -9   0   2       69.64      100.89      2.53 o 
  -8   0   2     4188.47     4281.89     30.25 o 
  -7   0   2     5652.80     5654.44     38.56 o 
  -6   0   2      461.71      648.41      6.20 o 
  -5   0   2     2175.06     2171.81     18.14 o 
  -4   0   2     2559.91     2498.34     21.57 o 
  -3   0   2    10754.06    10616.77    147.95 o 
  -2   0   2      244.15      274.60      3.65 o 
  -1   0   2     8324.21     8056.71     69.30 o 
   0   0   2    10343.98     9778.59     68.55 o 
   1   0   2     2956.07     2791.54     23.61 o 
   2   0   2     9269.86     8464.39     57.92 o 
   3   0   2     1116.98      981.13      7.89 o 
   4   0   2        7.96       18.34      1.03 o 
   5   0   2      316.00      231.32      3.20 o 
   6   0   2       28.28       15.93      1.16 o 
   7   0   2     6127.99     6703.16     45.56 o 
   8   0   2      315.26      345.36      4.89 o 
   9   0   2     1273.40     1361.39     12.38 o 
  10   0   2      425.32      425.63      6.05 o 
  11   0   2      460.62      448.85      8.27 o 
  12   0   2       45.13       47.00      3.20 o 
  13   0   2       14.40        6.13      3.34 o 
  14   0   2       94.36       81.76      6.38 o 
  15   0   2       14.84       15.50      3.95 o 
  16   0   2       52.30       46.20      5.77 o 
 -16   1   2        0.26        1.61      2.46 o 
 -15   1   2        6.48       10.29      3.04 o 
 -14   1   2      260.60      253.05      7.52 o 
 -13   1   2      139.55      102.98      4.62 o 
 -12   1   2       84.05       82.13      4.08 o 
 -11   1   2        5.07        7.42      1.23 o 
 -10   1   2      152.51      140.98      3.01 o 
  -9   1   2       13.12       10.19      0.91 o 
  -8   1   2      870.09      935.62      7.18 o 
  -7   1   2     1070.55     1163.27      7.04 o 
  -6   1   2       24.53       22.80      1.09 o 
  -5   1   2        0.48        0.30      0.38 o 
  -4   1   2     3931.12     3620.18     26.19 o 
  -3   1   2      382.61      412.36      3.19 o 
  -2   1   2     3067.90     2811.11     17.05 o 
  -1   1   2      923.04      901.03      5.49 o 
   0   1   2     5815.62     5964.24     30.93 o 
   1   1   2     1716.91     1663.83      9.40 o 
   2   1   2     1299.13     1332.42      7.08 o 
   3   1   2     1796.40     1690.36      8.88 o 
   4   1   2        0.33        1.49      0.36 o 
   5   1   2      226.94      215.23      2.21 o 
   6   1   2      686.84      872.87      5.75 o 
   7   1   2      256.66      282.71      2.94 o 
   8   1   2       81.20       99.07      1.83 o 
   9   1   2        5.41       10.75      1.17 o 
  10   1   2        2.58        6.22      1.47 o 
  11   1   2       19.33       18.71      1.49 o 
  12   1   2        0.07        0.44      1.45 o 
  13   1   2       13.89       16.76      2.52 o 
  14   1   2       36.06       27.63      2.72 o 
  15   1   2        0.87       -0.30      2.03 o 
  16   1   2       16.79       19.68      3.22 o 
 -16   2   2        0.34       -0.40      2.46 o 
 -15   2   2       19.81       22.54      6.69 o 
 -14   2   2       23.15       28.71      5.01 o 
 -13   2   2       25.99       28.98      3.03 o 
 -12   2   2        0.00       -1.57      1.05 o 
 -11   2   2       11.36        6.77      1.43 o 
 -10   2   2       85.93       84.65      2.98 o 
  -9   2   2      150.78      136.13      2.88 o 
  -8   2   2      102.22       95.05      2.39 o 
  -7   2   2      368.07      425.95      3.42 o 
  -6   2   2      339.49      326.02      3.24 o 
  -5   2   2       37.07       45.00      1.22 o 
  -4   2   2      683.38      646.91      8.16 o 
  -3   2   2     2264.41     2092.75     11.92 o 
  -2   2   2       25.71       47.25      1.14 o 
  -1   2   2     6170.42     6425.99     36.06 o 
   0   2   2       52.83       52.44      2.27 o 
   1   2   2      271.31      231.05      2.30 o 
   2   2   2      189.26      240.53      4.47 o 
   3   2   2       51.05       55.76      1.01 o 
   4   2   2     1077.46     1288.50      7.38 o 
   5   2   2       27.84       32.07      1.26 o 
   6   2   2      129.63      160.89      2.04 o 
   7   2   2       29.96       19.07      0.92 o 
   8   2   2       12.68       17.55      1.21 o 
   9   2   2      130.13      119.97      2.51 o 
  10   2   2      217.51      206.08      3.42 o 
  11   2   2      234.38      221.79      6.77 o 
  12   2   2      271.18      268.07      4.86 o 
  13   2   2      301.41      293.93      5.45 o 
  14   2   2        6.29       14.61      2.16 o 
  15   2   2        0.01        1.37      1.78 o 
  16   2   2       25.68       31.26      3.85 o 
 -16   3   2        9.05        6.23      3.01 o 
 -15   3   2        8.07        6.69      2.58 o 
 -14   3   2        6.78        5.43      1.98 o 
 -13   3   2       16.95       19.03      2.00 o 
 -12   3   2      419.27      429.71      6.29 o 
 -11   3   2        7.45        6.19      1.66 o 
 -10   3   2      352.31      333.96      5.12 o 
  -9   3   2       82.24       86.18      2.64 o 
  -8   3   2        0.94       -0.88      0.87 o 
  -7   3   2       34.88       32.15      2.17 o 
  -6   3   2      544.26      621.45      5.17 o 
  -5   3   2      747.09      677.94      6.29 o 
  -4   3   2       42.71       22.22      1.07 o 
  -3   3   2     1489.29     1510.27      9.11 o 
  -2   3   2      147.29      146.50      1.68 o 
  -1   3   2     1140.17     1202.52      7.41 o 
   0   3   2       60.18       61.92      1.65 o 
   1   3   2      541.97      638.89      4.91 o 
   2   3   2       84.02       96.67      2.13 o 
   3   3   2      388.21      378.54      3.87 o 
   4   3   2      206.94      208.56      2.20 o 
   5   3   2      519.15      507.59      3.97 o 
   6   3   2       26.50       29.23      1.28 o 
   7   3   2      432.02      410.22      4.89 o 
   8   3   2       45.09       42.97      1.62 o 
   9   3   2       31.62       37.58      1.80 o 
  10   3   2       18.38       25.23      1.71 o 
  11   3   2      235.08      237.03      4.49 o 
  12   3   2        9.70        5.47      1.93 o 
  13   3   2       57.72       68.39      3.50 o 
  14   3   2       74.24       89.99      3.97 o 
  15   3   2        0.88        1.39      2.25 o 
  16   3   2        0.77        3.50      2.55 o 
 -15   4   2       38.89       37.59      3.97 o 
 -14   4   2        5.48        6.38      2.29 o 
 -13   4   2       19.35       11.75      2.77 o 
 -12   4   2        0.40       -2.03      1.35 o 
 -11   4   2       79.15       74.14      3.38 o 
 -10   4   2      398.17      421.38      6.06 o 
  -9   4   2      277.34      254.42      4.40 o 
  -8   4   2        0.07       -1.84      1.23 o 
  -7   4   2      158.84      177.90      3.36 o 
  -6   4   2      404.14      421.70      5.53 o 
  -5   4   2      243.42      245.61      3.03 o 
  -4   4   2     1061.29     1049.34      7.55 o 
  -3   4   2     3877.09     3791.63     19.01 o 
  -2   4   2      224.81      301.58      3.82 o 
  -1   4   2       37.01       30.29      1.81 o 
   0   4   2      535.24      517.31      3.84 o 
   1   4   2        5.00        6.48      0.80 o 
   2   4   2      309.89      273.58      3.19 o 
   3   4   2      454.69      469.44      4.70 o 
   4   4   2       73.73       73.22      1.73 o 
   5   4   2       24.34       18.67      1.39 o 
   6   4   2      232.99      230.33      5.12 o 
   7   4   2       15.92       24.07      1.62 o 
   8   4   2       38.89       45.36      2.12 o 
   9   4   2     1386.71     1387.90     12.09 o 
  10   4   2      279.21      245.35      5.50 o 
  11   4   2       55.87       61.50      3.37 o 
  12   4   2       20.80       28.72      3.62 o 
  13   4   2        4.90        5.98      2.09 o 
  14   4   2       60.78       63.49      3.86 o 
  15   4   2       18.30       24.13      4.05 o 
 -14   5   2        8.48        3.24      2.11 o 
 -13   5   2        0.10       -0.11      1.74 o 
 -12   5   2       14.84       17.61      2.46 o 
 -11   5   2        8.79        9.54      2.03 o 
 -10   5   2       76.22       71.09      4.31 o 
  -9   5   2       89.93       83.75      3.48 o 
  -8   5   2       12.86       11.52      1.85 o 
  -7   5   2      112.26       93.24      3.38 o 
  -6   5   2        0.21       -0.05      0.93 o 
  -5   5   2       38.83       28.57      1.36 o 
  -4   5   2      187.53      157.38      2.54 o 
  -3   5   2       47.31       47.88      1.36 o 
  -2   5   2       36.94       34.02      1.20 o 
  -1   5   2      256.41      258.16      2.74 o 
   0   5   2       13.79       12.88      1.23 o 
   1   5   2       36.16       54.48      1.88 o 
   2   5   2      316.75      325.92      3.87 o 
   3   5   2        0.40       -0.84      0.97 o 
   4   5   2        0.17       -0.07      0.97 o 
   5   5   2        5.99        4.36      1.16 o 
   6   5   2      150.80      149.23      3.28 o 
   7   5   2        8.34        5.72      1.45 o 
   8   5   2      469.31      430.18      6.92 o 
   9   5   2      226.75      206.20      5.13 o 
  10   5   2       15.86       17.49      2.54 o 
  11   5   2        0.03        0.64      1.71 o 
  12   5   2       18.62       18.30      2.88 o 
  13   5   2        1.11       -1.15      2.17 o 
  14   5   2        0.00       -1.99      1.78 o 
 -13   6   2        1.25        4.09      2.04 o 
 -12   6   2        7.69        8.01      2.22 o 
 -11   6   2        2.54        1.73      1.81 o 
 -10   6   2        1.59       -0.71      1.51 o 
  -9   6   2       69.71       63.43      4.99 o 
  -8   6   2        2.03        1.26      1.61 o 
  -7   6   2      191.69      188.96      4.71 o 
  -6   6   2       12.40        8.15      1.61 o 
  -5   6   2        0.02        1.57      1.24 o 
  -4   6   2       25.06       35.23      2.23 o 
  -3   6   2       11.18       13.08      1.65 o 
  -2   6   2        0.88        1.75      1.02 o 
  -1   6   2      308.52      328.36      4.66 o 
   0   6   2       46.09       51.08      1.81 o 
   1   6   2      712.97      728.30      6.65 o 
   2   6   2        0.41       -1.30      0.97 o 
   3   6   2      176.49      189.17      3.66 o 
   4   6   2       11.50       11.05      1.43 o 
   5   6   2        2.62        0.79      1.32 o 
   6   6   2       79.12       81.88      2.80 o 
   7   6   2       47.46       39.19      2.25 o 
   8   6   2        9.30       13.58      2.13 o 
   9   6   2       28.10       33.91      2.91 o 
  10   6   2        0.57       -2.41      1.74 o 
  11   6   2       11.93        7.59      2.65 o 
  12   6   2       47.55       47.16      3.57 o 
  13   6   2       25.61       33.00      3.21 o 
 -12   7   2        1.00        2.05      2.35 o 
 -11   7   2        0.00       -0.83      1.83 o 
 -10   7   2       31.76       25.24      7.60 o 
  -9   7   2       64.30       50.07      4.30 o 
  -8   7   2       88.61       87.94      4.83 o 
  -7   7   2        0.00       -2.78      2.03 o 
  -6   7   2        3.12        0.29      2.25 o 
  -5   7   2       10.00        5.14      2.25 o 
  -4   7   2       15.92        8.66      2.46 o 
  -3   7   2      175.97      170.35      4.41 o 
  -2   7   2      249.05      249.44      5.30 o 
  -1   7   2       97.11      121.55      3.34 o 
   0   7   2      111.67       93.37      3.08 o 
   1   7   2      523.31      540.66      6.76 o 
   2   7   2       11.61        8.70      1.93 o 
   3   7   2       83.01       88.53      3.48 o 
   4   7   2       22.91       19.45      2.27 o 
   5   7   2       31.94       25.83      2.49 o 
   6   7   2        7.30        1.17      1.41 o 
   7   7   2       50.51       57.09      6.39 o 
   8   7   2        3.71        1.26      1.90 o 
   9   7   2       10.15        3.31      2.21 o 
  10   7   2       25.09       27.96      3.15 o 
  11   7   2        1.13        1.04      1.91 o 
 -10   8   2       18.17       19.14      3.65 o 
  -9   8   2       29.39       30.10      3.87 o 
  -8   8   2        2.86        2.92      2.77 o 
  -7   8   2       10.86        7.14      2.79 o 
  -6   8   2       30.06       21.31      4.71 o 
  -5   8   2        1.14       -1.07      2.03 o 
  -4   8   2        0.70        0.43      2.25 o 
  -3   8   2       55.28       78.73      4.73 o 
  -2   8   2      627.67      697.97      9.68 o 
  -1   8   2       37.43       39.59      2.86 o 
   0   8   2       35.69       39.84      2.42 o 
   1   8   2       39.11       40.33      2.96 o 
   2   8   2      278.12      299.06      6.19 o 
   3   8   2       12.41       13.25      2.33 o 
   4   8   2       44.03       47.45      3.13 o 
   5   8   2        1.31        4.32      1.83 o 
   6   8   2       13.78        9.81      2.92 o 
   7   8   2       43.47       39.16      7.14 o 
   8   8   2      142.94      128.56      6.01 o 
   9   8   2        5.33        5.09      3.65 o 
  10   8   2        0.22        0.61      2.85 o 
  -7   9   2       15.45       12.46      3.44 o 
  -6   9   2       14.64       19.31      4.71 o 
  -5   9   2       54.89       64.74      4.94 o 
  -4   9   2        0.06       -0.48      3.65 o 
  -3   9   2        1.39        1.52      3.19 o 
  -2   9   2        8.25       15.73      2.99 o 
  -1   9   2        0.08       -2.85      2.03 o 
   0   9   2        6.16        3.46      2.46 o 
   1   9   2       79.92       90.42      4.83 o 
   2   9   2       26.14       22.48      2.66 o 
   3   9   2       10.09        8.30      2.22 o 
   4   9   2        0.03       -1.42      1.78 o 
   5   9   2       11.07       10.24      3.11 o 
   6   9   2        1.30        0.86      2.68 o 
   7   9   2        4.86       -0.12      2.77 o 
 -16   1   3        0.85        1.14      2.46 o 
 -15   1   3        3.25        5.26      2.55 o 
 -14   1   3       31.96       28.46      3.42 o 
 -13   1   3        9.88       10.63      2.46 o 
 -12   1   3       42.41       41.03      3.44 o 
 -11   1   3        1.30        1.01      1.23 o 
 -10   1   3      173.61      164.11      4.04 o 
  -9   1   3      416.52      469.86      5.49 o 
  -8   1   3       19.44       19.01      0.93 o 
  -7   1   3      316.72      285.08      2.67 o 
  -6   1   3       21.33       23.94      1.16 o 
  -5   1   3     1176.71     1191.18      7.77 o 
  -4   1   3      787.21      704.48      5.08 o 
  -3   1   3       84.59      107.93      2.68 o 
  -2   1   3     1232.21     1116.68      7.03 o 
  -1   1   3    32190.85    30023.27    142.40 o 
   0   1   3      316.86      271.10      2.18 o 
   1   1   3       39.00       41.51      1.18 o 
   2   1   3      644.55      631.67      4.07 o 
   3   1   3       24.03       19.50      0.72 o 
   4   1   3      605.12      504.58      4.17 o 
   5   1   3      232.26      225.44      2.40 o 
   6   1   3     1201.46     1340.86      8.68 o 
   7   1   3      154.64      182.70      2.40 o 
   8   1   3       32.56       20.87      1.09 o 
   9   1   3      721.84      775.40      6.01 o 
  10   1   3       67.18       67.70      2.15 o 
  11   1   3       44.94       51.09      2.05 o 
  12   1   3       75.15       60.50      2.61 o 
  13   1   3      217.84      195.92      5.09 o 
  14   1   3       19.97       20.90      4.57 o 
  15   1   3       11.43        7.14      2.36 o 
  16   1   3        6.29        6.31      2.68 o 
 -16   2   3        5.29        3.51      3.65 o 
 -15   2   3        2.68        2.46      2.41 o 
 -14   2   3       92.85       89.04      4.83 o 
 -13   2   3        4.85        4.25      1.81 o 
 -12   2   3        2.54       -0.04      1.20 o 
 -11   2   3       96.98       83.87      2.68 o 
 -10   2   3      109.17      117.99      2.99 o 
  -9   2   3        3.31        3.06      1.02 o 
  -8   2   3        2.19        1.22      0.83 o 
  -7   2   3       35.02       21.27      1.04 o 
  -6   2   3      513.19      502.33      5.26 o 
  -5   2   3      430.88      413.63      3.81 o 
  -4   2   3      390.30      427.47      3.74 o 
  -3   2   3       51.29       59.49      1.75 o 
  -2   2   3     1712.14     1789.49      9.42 o 
  -1   2   3     2409.40     2298.54     11.72 o 
   0   2   3        7.56        8.66      0.49 o 
   1   2   3      259.45      233.76      2.55 o 
   2   2   3      594.37      564.68      4.45 o 
   3   2   3      492.39      545.79      3.90 o 
   4   2   3       40.50       23.62      1.35 o 
   5   2   3       35.98       51.82      1.36 o 
   6   2   3      165.17      150.62      2.06 o 
   7   2   3        0.03        1.43      0.61 o 
   8   2   3       86.18       83.20      2.05 o 
   9   2   3      238.16      240.81      3.55 o 
  10   2   3      473.06      488.61      5.51 o 
  11   2   3      220.40      237.11      3.96 o 
  12   2   3      101.18       86.84      2.71 o 
  13   2   3       44.09       56.17      2.84 o 
  14   2   3       16.80       17.05      2.38 o 
  15   2   3       95.31       99.93      4.09 o 
  16   2   3        2.88        5.17      3.95 o 
 -16   3   3       12.43       12.43      3.11 o 
 -15   3   3       27.73       34.09      3.85 o 
 -14   3   3       20.00       24.18      2.69 o 
 -13   3   3        8.26        9.68      2.04 o 
 -12   3   3      404.27      391.85      6.02 o 
 -11   3   3       34.50       34.00      2.19 o 
 -10   3   3     1294.38     1236.97     11.23 o 
  -9   3   3      285.50      333.64      4.89 o 
  -8   3   3        3.23        2.76      1.02 o 
  -7   3   3       60.58       60.25      2.05 o 
  -6   3   3      622.71      588.38      4.98 o 
  -5   3   3      585.79      650.38      4.50 o 
  -4   3   3     2950.79     3126.73     15.88 o 
  -3   3   3       26.01       51.40      2.63 o 
  -2   3   3      512.36      399.73      4.19 o 
  -1   3   3      654.77      608.37      5.07 o 
   0   3   3      327.80      268.99      2.90 o 
   1   3   3       83.08       72.88      1.55 o 
   2   3   3      981.44      999.52      7.09 o 
   3   3   3      488.54      506.83      5.18 o 
   4   3   3     1094.07     1112.39      6.92 o 
   5   3   3       22.26       19.45      1.06 o 
   6   3   3       67.42       75.86      1.52 o 
   7   3   3       10.04        8.76      0.96 o 
   8   3   3        4.71        2.42      0.88 o 
   9   3   3       11.36       19.09      1.48 o 
  10   3   3      751.94      704.96     10.29 o 
  11   3   3       12.83        7.44      1.64 o 
  12   3   3       62.26       59.74      3.30 o 
  13   3   3       29.49       33.75      2.90 o 
  14   3   3       14.07       21.27      2.75 o 
  15   3   3       28.70       26.16      4.86 o 
 -15   4   3        3.01        4.10      4.10 o 
 -14   4   3       28.55       34.95      3.76 o 
 -13   4   3        0.56        1.34      2.33 o 
 -12   4   3       61.41       65.07      2.99 o 
 -11   4   3      866.58      871.40      9.52 o 
 -10   4   3      624.00      562.59      7.24 o 
  -9   4   3       17.22       11.65      1.59 o 
  -8   4   3        2.35        4.01      1.17 o 
  -7   4   3       39.03       38.34      1.89 o 
  -6   4   3      150.11      142.40      3.86 o 
  -5   4   3       16.15       21.89      1.02 o 
  -4   4   3      459.56      466.87      3.86 o 
  -3   4   3     2282.90     2332.91     12.53 o 
  -2   4   3     1348.86     1405.72      8.30 o 
  -1   4   3       10.24       15.48      0.80 o 
   0   4   3      107.02      114.91      2.05 o 
   1   4   3        6.77       14.66      0.97 o 
   2   4   3      352.81      395.08      4.06 o 
   3   4   3      989.52     1038.01      7.73 o 
   4   4   3       16.25       32.87      1.33 o 
   5   4   3      106.32      106.70      2.20 o 
   6   4   3       95.40      110.19      2.76 o 
   7   4   3       12.95       14.33      1.51 o 
   8   4   3       15.48       11.09      1.51 o 
   9   4   3      230.98      238.75      4.54 o 
  10   4   3      123.38      127.13      3.55 o 
  11   4   3      284.10      255.88      7.37 o 
  12   4   3      151.18      163.14      4.96 o 
  13   4   3       35.45       39.64      3.16 o 
  14   4   3        0.12        0.82      2.05 o 
  15   4   3        0.41       -1.68      2.40 o 
 -14   5   3        0.00        0.02      1.91 o 
 -13   5   3       50.88       50.79      3.50 o 
 -12   5   3        0.35        0.45      1.74 o 
 -11   5   3        8.35        7.16      1.95 o 
 -10   5   3        1.43       -0.91      1.58 o 
  -9   5   3      271.08      268.73      5.66 o 
  -8   5   3       77.51       77.03      3.86 o 
  -7   5   3        0.39       -1.96      1.68 o 
  -6   5   3       82.38       67.74      2.46 o 
  -5   5   3      199.00      189.06      3.45 o 
  -4   5   3      427.00      469.25      4.61 o 
  -3   5   3      152.71      147.03      2.21 o 
  -2   5   3       38.80       42.53      1.53 o 
  -1   5   3      407.60      433.84      4.47 o 
   0   5   3      181.46      174.97      3.03 o 
   1   5   3     1281.19     1351.96      9.60 o 
   2   5   3        0.50       -0.62      0.97 o 
   3   5   3       15.27       10.22      1.09 o 
   4   5   3      112.82      113.08      2.79 o 
   5   5   3       13.69       13.50      1.47 o 
   6   5   3      192.24      176.61      3.63 o 
   7   5   3        1.98        7.32      1.47 o 
   8   5   3       15.89       14.96      1.79 o 
   9   5   3      244.00      254.31      5.46 o 
  10   5   3       29.62       27.97      2.80 o 
  11   5   3      160.01      154.73      4.85 o 
  12   5   3        6.49        3.58      2.16 o 
  13   5   3       15.26       20.30      3.52 o 
  14   5   3       10.10       12.70      2.62 o 
 -13   6   3       22.25       28.24      3.66 o 
 -12   6   3       77.05       79.05      3.97 o 
 -11   6   3        1.22        1.06      1.81 o 
 -10   6   3        0.08        0.91      1.58 o 
  -9   6   3       37.11       31.05      2.62 o 
  -8   6   3        1.74       -2.12      1.42 o 
  -7   6   3      416.41      387.21      8.38 o 
  -6   6   3       13.93        8.66      2.36 o 
  -5   6   3        6.17        2.34      1.82 o 
  -4   6   3      418.55      350.24      7.63 o 
  -3   6   3        5.88       14.32      1.65 o 
  -2   6   3        0.67       -0.02      0.89 o 
  -1   6   3        7.89        2.88      1.03 o 
   0   6   3       90.64      124.45      2.59 o 
   1   6   3      302.80      318.26      5.37 o 
   2   6   3       59.18       64.22      2.05 o 
   3   6   3        4.41        5.73      1.33 o 
   4   6   3       11.84       13.55      2.10 o 
   5   6   3       64.64       50.09      2.37 o 
   6   6   3       62.77       69.07      2.90 o 
   7   6   3       89.85       83.61      3.29 o 
   8   6   3        6.74        3.29      1.54 o 
   9   6   3       70.77       61.09      3.47 o 
  10   6   3        0.11       -0.50      1.81 o 
  11   6   3       13.20       16.80      2.57 o 
  12   6   3        1.43        0.27      2.05 o 
  13   6   3        0.01       -0.41      2.67 o 
 -12   7   3        0.68        2.55      5.32 o 
 -11   7   3        0.30        2.13      3.50 o 
 -10   7   3        0.05       -1.46      2.25 o 
  -9   7   3        0.19        2.27      2.46 o 
  -8   7   3       59.74       61.52      9.73 o 
  -7   7   3       39.53       29.98      3.44 o 
  -6   7   3       75.33       98.38     10.49 o 
  -5   7   3       47.51       54.47      3.97 o 
  -4   7   3       73.19       53.33      3.87 o 
  -3   7   3      243.73      228.57      6.55 o 
  -2   7   3      286.63      311.88      6.87 o 
  -1   7   3       39.71       43.38      3.47 o 
   0   7   3      327.66      331.96      5.27 o 
   1   7   3       86.98       92.89      3.02 o 
   2   7   3       44.50       40.73      2.80 o 
   3   7   3        0.14       -2.24      1.50 o 
   4   7   3      346.58      331.41      5.41 o 
   5   7   3       21.86       24.39      2.18 o 
   6   7   3       24.37       19.68      1.95 o 
   7   7   3        3.20       -0.42      1.40 o 
   8   7   3       41.17       34.11      2.95 o 
   9   7   3       27.41       23.94      2.80 o 
  10   7   3       26.58       34.94      3.26 o 
  11   7   3        0.15       -2.89      1.95 o 
 -10   8   3       15.88       14.49      3.33 o 
  -9   8   3       21.57       28.03      6.53 o 
  -8   8   3        4.31        1.90      2.74 o 
  -7   8   3       15.28       14.42      3.11 o 
  -6   8   3        0.29        3.62      2.41 o 
  -5   8   3       46.12       39.91      6.69 o 
  -4   8   3        0.03       -2.26      1.90 o 
  -3   8   3       39.67       41.45      4.71 o 
  -2   8   3       65.87       76.70      5.17 o 
  -1   8   3       54.15       53.19      3.21 o 
   0   8   3        9.04        9.47      1.73 o 
   1   8   3       13.87       19.41      2.38 o 
   2   8   3        2.69       -0.02      1.69 o 
   3   8   3       12.08        8.00      2.04 o 
   4   8   3        0.74        2.11      1.83 o 
   5   8   3       31.05       32.56      3.85 o 
   6   8   3       21.88       27.17      5.47 o 
   7   8   3        2.38        2.43      2.58 o 
   8   8   3        3.06       -2.57      2.63 o 
   9   8   3       17.12       24.13      3.03 o 
  -7   9   3        0.04       -2.25      5.17 o 
  -6   9   3       13.18       12.46      3.11 o 
  -5   9   3       61.98       83.60      5.16 o 
  -4   9   3        0.46        0.80      2.25 o 
  -3   9   3        0.52        3.80      3.19 o 
  -2   9   3       35.13       48.84      4.30 o 
  -1   9   3        1.50        4.26      3.95 o 
   0   9   3       89.37       95.82      7.45 o 
   1   9   3        0.00       -0.46      1.93 o 
   2   9   3        3.13        4.38      2.07 o 
   3   9   3        0.49       -2.31      1.85 o 
   4   9   3       73.58       87.93      4.12 o 
   5   9   3        9.03       15.20      3.42 o 
   6   9   3        0.41        0.86      2.63 o 
 -16   0   4        9.67        2.74      3.65 o 
 -15   0   4      102.81      106.68      7.90 o 
 -14   0   4       25.34       22.19      4.86 o 
 -13   0   4       75.55       57.44      5.77 o 
 -12   0   4      261.26      253.17     10.03 o 
 -11   0   4        0.35        0.91      2.13 o 
 -10   0   4       75.97       92.78      4.26 o 
  -9   0   4      331.62      328.96      6.49 o 
  -8   0   4        5.47        4.71      0.96 o 
  -7   0   4      776.08      848.38     12.64 o 
  -6   0   4      206.35      219.94      3.56 o 
  -5   0   4       33.18       66.55      1.61 o 
  -4   0   4      463.00      654.59      8.27 o 
  -3   0   4     2276.31     2424.82     17.72 o 
  -2   0   4      153.27      241.38      3.17 o 
  -1   0   4    31069.31    28984.68    241.68 o 
   0   0   4     5313.57     5157.48     34.87 o 
   1   0   4       91.51       85.08      2.23 o 
   2   0   4     4915.22     4758.02     32.54 o 
   3   0   4     6027.18     6341.86     51.47 o 
   4   0   4      325.02      398.53      4.78 o 
   5   0   4      780.77      898.82      8.47 o 
   6   0   4     3874.32     3590.93     26.20 o 
   7   0   4      184.23      186.60      3.65 o 
   8   0   4      510.02      485.38      6.25 o 
   9   0   4      103.72       98.72      3.10 o 
  10   0   4      194.57      214.98      4.50 o 
  11   0   4      184.87      176.74      7.14 o 
  12   0   4      420.44      394.35      8.38 o 
  13   0   4       10.40        6.22      4.71 o 
  14   0   4       49.96       52.29      4.10 o 
  15   0   4       23.63       21.88      4.56 o 
  16   0   4        6.80        5.77      3.65 o 
 -16   1   4        4.04        3.44      2.55 o 
 -15   1   4       39.58       41.51      4.08 o 
 -14   1   4      129.94      115.93      5.48 o 
 -13   1   4       28.15       24.16      3.22 o 
 -12   1   4        1.66       -1.28      1.60 o 
 -11   1   4       64.95       60.25      2.85 o 
 -10   1   4       50.59       48.49      1.97 o 
  -9   1   4       33.50       38.17      1.52 o 
  -8   1   4      649.79      753.89      6.26 o 
  -7   1   4       35.46       42.20      1.44 o 
  -6   1   4       19.24       14.68      0.91 o 
  -5   1   4       13.15       21.73      0.99 o 
  -4   1   4      202.57      157.11      2.80 o 
  -3   1   4     2015.55     1989.74     11.84 o 
  -2   1   4      404.75      406.06      3.16 o 
  -1   1   4    13046.00    12279.05     58.34 o 
   0   1   4     3863.67     3664.47     19.58 o 
   1   1   4      578.80      555.01      4.27 o 
   2   1   4     1202.16     1139.23      7.09 o 
   3   1   4      158.14      139.56      1.83 o 
   4   1   4      593.83      628.23      6.46 o 
   5   1   4      974.35     1054.77     10.59 o 
   6   1   4       42.51       30.77      1.15 o 
   7   1   4       13.09       27.57      1.46 o 
   8   1   4      229.05      263.38      3.16 o 
   9   1   4        0.17       -1.10      0.73 o 
  10   1   4       18.89       17.72      1.51 o 
  11   1   4       27.54       30.98      1.90 o 
  12   1   4        0.41       -0.55      1.23 o 
  13   1   4      169.56      163.09      4.06 o 
  14   1   4       17.88       15.78      2.37 o 
  15   1   4        2.96        1.89      1.98 o 
  16   1   4        6.02        8.96      2.68 o 
 -16   2   4        0.13       -1.08      2.46 o 
 -15   2   4       66.36       66.85      7.90 o 
 -14   2   4        8.12       12.93      2.90 o 
 -13   2   4       54.70       52.02      3.20 o 
 -12   2   4      164.37      181.79      4.91 o 
 -11   2   4        2.89        1.93      1.31 o 
 -10   2   4       14.95       15.63      1.75 o 
  -9   2   4        4.77        6.36      1.13 o 
  -8   2   4      448.09      431.89      5.29 o 
  -7   2   4      926.97      936.91      7.23 o 
  -6   2   4      301.09      309.19      3.46 o 
  -5   2   4       56.65       50.68      1.40 o 
  -4   2   4     1735.97     1766.48     10.96 o 
  -3   2   4      194.79      235.40      2.26 o 
  -2   2   4     1159.60     1210.66      7.66 o 
  -1   2   4      203.70      187.12      2.02 o 
   0   2   4       84.31       74.64      1.49 o 
   1   2   4      573.69      466.79      3.99 o 
   2   2   4      514.81      537.33      4.26 o 
   3   2   4      648.73      570.01      4.20 o 
   4   2   4        1.24        1.07      0.72 o 
   5   2   4      427.40      480.32      4.01 o 
   6   2   4        2.74        5.55      0.82 o 
   7   2   4        6.30        5.77      0.75 o 
   8   2   4        5.80        2.08      0.91 o 
   9   2   4       52.35       45.82      1.90 o 
  10   2   4     1088.62     1030.16     10.62 o 
  11   2   4       49.86       43.77      2.70 o 
  12   2   4       18.86       17.57      1.72 o 
  13   2   4       25.90       27.53      2.31 o 
  14   2   4        6.68        7.95      2.55 o 
  15   2   4        8.24       13.89      3.01 o 
  16   2   4       18.46       27.17      3.76 o 
 -16   3   4        9.65        7.56      2.90 o 
 -15   3   4       15.42       17.83      5.47 o 
 -14   3   4       51.42       52.45      3.43 o 
 -13   3   4       48.56       44.51      3.10 o 
 -12   3   4       15.48       22.33      2.10 o 
 -11   3   4        0.17        1.10      2.28 o 
 -10   3   4      110.99      109.92      3.17 o 
  -9   3   4      107.85      107.20      2.92 o 
  -8   3   4        3.59        8.19      1.23 o 
  -7   3   4       22.46       30.04      1.63 o 
  -6   3   4        0.03        2.53      0.71 o 
  -5   3   4        0.42        0.42      0.71 o 
  -4   3   4      376.57      334.49      3.20 o 
  -3   3   4      877.44      838.31      5.98 o 
  -2   3   4      101.78       84.71      1.48 o 
  -1   3   4     2233.67     2330.46     17.38 o 
   0   3   4       19.66       28.00      1.14 o 
   1   3   4        5.33        2.63      0.56 o 
   2   3   4       57.68       51.35      1.46 o 
   3   3   4       55.65       59.89      1.60 o 
   4   3   4     1131.43     1120.40      7.11 o 
   5   3   4       18.46       32.55      1.20 o 
   6   3   4      621.58      579.68      6.16 o 
   7   3   4        1.56        1.43      0.79 o 
   8   3   4      398.84      409.87      5.45 o 
   9   3   4       72.31       65.47      2.67 o 
  10   3   4      152.77      165.25      4.89 o 
  11   3   4       70.73       71.91      2.92 o 
  12   3   4       18.71       22.98      3.68 o 
  13   3   4       43.74       43.40      3.20 o 
  14   3   4       41.10       44.91      3.39 o 
  15   3   4       29.61       29.85      3.63 o 
 -15   4   4        4.01       10.33      2.99 o 
 -14   4   4       20.16       20.44      2.66 o 
 -13   4   4        2.99        0.48      1.51 o 
 -12   4   4      304.04      323.36      5.80 o 
 -11   4   4      221.47      242.52      5.85 o 
 -10   4   4       11.40       16.09      1.84 o 
  -9   4   4        2.95       -1.40      1.93 o 
  -8   4   4       58.44       60.07      2.38 o 
  -7   4   4        2.58        5.58      1.16 o 
  -6   4   4     1311.02     1339.91     11.11 o 
  -5   4   4       43.96       49.00      1.70 o 
  -4   4   4      737.53      734.56      5.27 o 
  -3   4   4       26.12       35.91      1.19 o 
  -2   4   4        0.64        0.63      0.73 o 
  -1   4   4      330.90      339.05      3.18 o 
   0   4   4       27.53       45.51      1.49 o 
   1   4   4       64.11       68.13      1.76 o 
   2   4   4      549.95      589.92      5.43 o 
   3   4   4      346.52      384.61      6.24 o 
   4   4   4       12.07       10.51      0.98 o 
   5   4   4       22.88       12.14      1.09 o 
   6   4   4      228.02      250.95      4.25 o 
   7   4   4      311.16      331.53      5.04 o 
   8   4   4      224.00      240.20      4.44 o 
   9   4   4        3.76        4.58      1.75 o 
  10   4   4       15.54       16.10      1.96 o 
  11   4   4       24.01       24.80      2.76 o 
  12   4   4       22.41       25.67      2.81 o 
  13   4   4       52.15       56.10      3.68 o 
  14   4   4        1.20       -2.78      1.85 o 
 -14   5   4        0.08        5.52      2.68 o 
 -13   5   4       91.88      103.12      4.31 o 
 -12   5   4        0.81        0.66      1.81 o 
 -11   5   4       13.09       15.60      2.39 o 
 -10   5   4        0.24        0.83      1.40 o 
  -9   5   4       52.43       59.96      2.90 o 
  -8   5   4       47.14       53.47      2.45 o 
  -7   5   4       77.19       77.86      3.02 o 
  -6   5   4        0.20        0.84      1.49 o 
  -5   5   4      108.33      130.46      2.90 o 
  -4   5   4       57.35       61.53      1.82 o 
  -3   5   4       52.31       30.26      1.39 o 
  -2   5   4       91.67       78.95      2.76 o 
  -1   5   4      102.80       96.69      2.42 o 
   0   5   4      162.65      135.49      3.09 o 
   1   5   4     1173.18     1166.49      8.88 o 
   2   5   4       65.70       70.39      2.03 o 
   3   5   4      370.42      363.54      4.38 o 
   4   5   4        1.71        1.51      1.07 o 
   5   5   4      133.91      137.56      3.26 o 
   6   5   4        0.42        0.06      1.12 o 
   7   5   4      282.67      255.22      4.67 o 
   8   5   4      327.78      319.84      5.42 o 
   9   5   4      452.92      488.70      6.94 o 
  10   5   4        0.35       -1.57      2.64 o 
  11   5   4        2.14        2.53      2.06 o 
  12   5   4       13.03       15.93      2.66 o 
  13   5   4       21.53       22.90      2.97 o 
  14   5   4       13.16        8.07      4.27 o 
 -13   6   4        1.19        2.80      2.13 o 
 -12   6   4        0.04        1.27      2.16 o 
 -11   6   4        1.35       -1.82      1.56 o 
 -10   6   4        0.03        0.09      1.69 o 
  -9   6   4       11.83       12.91      2.14 o 
  -8   6   4      192.48      180.49      4.84 o 
  -7   6   4      404.75      362.37      8.47 o 
  -6   6   4      361.24      340.00      8.04 o 
  -5   6   4      224.58      207.62      7.14 o 
  -4   6   4      208.83      224.28      4.69 o 
  -3   6   4        9.40       11.54      1.72 o 
  -2   6   4       17.12       15.48      1.37 o 
  -1   6   4      610.71      650.61      6.22 o 
   0   6   4       82.30       87.88      3.08 o 
   1   6   4      580.99      547.77      5.75 o 
   2   6   4        2.71        0.82      1.00 o 
   3   6   4      159.02      153.22      3.56 o 
   4   6   4       38.72       37.01      2.15 o 
   5   6   4       58.71       49.30      2.41 o 
   6   6   4       27.14       26.46      2.18 o 
   7   6   4        0.27        0.14      1.45 o 
   8   6   4       62.11       54.42      2.77 o 
   9   6   4        7.16        4.86      2.11 o 
  10   6   4        0.12       -2.66      1.78 o 
  11   6   4       14.04       11.07      2.49 o 
  12   6   4       27.48       29.52      3.21 o 
 -11   7   4       25.11       27.78      5.93 o 
 -10   7   4        0.84        0.11      2.33 o 
  -9   7   4      153.46      149.57      7.75 o 
  -8   7   4        8.76        3.05      2.55 o 
  -7   7   4       72.45       59.70      4.19 o 
  -6   7   4      178.66      152.89      9.57 o 
  -5   7   4      122.56      169.56      6.01 o 
  -4   7   4       32.34       20.79      2.90 o 
  -3   7   4      202.85      200.37      6.34 o 
  -2   7   4       89.96       67.58      3.08 o 
  -1   7   4      252.01      296.37      4.92 o 
   0   7   4      982.24      960.61      9.64 o 
   1   7   4       64.67       63.98      2.41 o 
   2   7   4      154.91      129.78      3.90 o 
   3   7   4       31.23       40.32      2.45 o 
   4   7   4       38.24       34.38      2.34 o 
   5   7   4       37.39       44.11      2.64 o 
   6   7   4        8.01        4.87      2.46 o 
   7   7   4        1.98       -2.13      1.42 o 
   8   7   4       84.48       72.46      3.85 o 
   9   7   4        4.95        3.66      3.30 o 
  10   7   4       31.05       28.08      3.20 o 
  11   7   4        6.11        4.86      2.94 o 
  -9   8   4       21.58       31.38      5.93 o 
  -8   8   4        8.86        6.69      2.79 o 
  -7   8   4        5.48        1.10      2.46 o 
  -6   8   4      146.11      128.27      5.88 o 
  -5   8   4       10.58       12.23      2.79 o 
  -4   8   4        0.01        1.03      2.25 o 
  -3   8   4        6.31        3.80      2.89 o 
  -2   8   4      163.42      159.22     10.03 o 
  -1   8   4        3.73        2.35      1.81 o 
   0   8   4        2.98        1.51      1.40 o 
   1   8   4       37.22       34.84      2.80 o 
   2   8   4        3.38       -0.15      1.78 o 
   3   8   4       13.94        7.20      2.09 o 
   4   8   4        0.00       -4.56      3.04 o 
   5   8   4       47.01       39.77      3.94 o 
   6   8   4        0.12       -0.32      1.76 o 
   7   8   4       68.29       63.04      5.02 o 
   8   8   4        0.04       -2.67      2.52 o 
   9   8   4        0.71       -0.69      2.10 o 
  -6   9   4        0.54        0.58      4.41 o 
  -5   9   4       14.35       17.20      3.33 o 
  -4   9   4       21.40       26.40      7.60 o 
  -3   9   4       30.26       54.13      4.50 o 
  -2   9   4       88.05      106.79      8.05 o 
  -1   9   4        2.07        4.56      3.65 o 
   0   9   4       14.05       24.62      4.86 o 
   1   9   4       51.83       49.81      4.19 o 
   2   9   4        8.31        9.97      2.42 o 
   3   9   4       18.05       20.18      2.69 o 
   4   9   4        1.43        3.95      1.95 o 
   5   9   4       37.42       34.25      3.92 o 
   6   9   4       10.53        8.83      3.20 o 
 -16   1   5       47.67       40.55      4.86 o 
 -15   1   5        1.39        6.45      2.90 o 
 -14   1   5        0.85        3.19      2.36 o 
 -13   1   5       34.78       29.44      3.33 o 
 -12   1   5       21.16       27.37      2.42 o 
 -11   1   5        0.03        0.43      1.38 o 
 -10   1   5        1.75        0.70      1.28 o 
  -9   1   5       48.48       50.68      1.74 o 
  -8   1   5      226.68      218.08      3.13 o 
  -7   1   5      415.49      426.20      5.49 o 
  -6   1   5       76.37       96.88      1.97 o 
  -5   1   5       75.71       62.29      1.53 o 
  -4   1   5      105.37       99.44      1.49 o 
  -3   1   5     1209.77     1324.62      7.82 o 
  -2   1   5     1188.66     1269.66      9.42 o 
  -1   1   5     2833.31     2743.12     23.54 o 
   0   1   5      285.97      326.25      2.95 o 
   1   1   5      826.46      795.83      5.35 o 
   2   1   5      617.33      590.07      4.37 o 
   3   1   5     1611.25     1647.04      9.54 o 
   4   1   5      156.30      142.45      2.08 o 
   5   1   5      108.88       79.55      1.84 o 
   6   1   5      970.61     1036.71      7.70 o 
   7   1   5        0.74        1.28      0.65 o 
   8   1   5      588.60      624.72      5.40 o 
   9   1   5       13.73       18.66      1.25 o 
  10   1   5       17.33       19.42      1.55 o 
  11   1   5       52.12       48.29      2.19 o 
  12   1   5       27.83       27.22      2.76 o 
  13   1   5       97.96       91.84      3.30 o 
  14   1   5       15.22       12.51      1.93 o 
  15   1   5        8.30        8.44      2.13 o 
 -16   2   5        0.08       -2.81      2.25 o 
 -15   2   5       50.95       54.02      5.93 o 
 -14   2   5       85.15       84.90      7.90 o 
 -13   2   5        6.75        9.91      2.04 o 
 -12   2   5      165.58      155.67      7.25 o 
 -11   2   5        0.72       -1.25      1.38 o 
 -10   2   5       41.55       39.75      2.09 o 
  -9   2   5      162.50      170.83      3.46 o 
  -8   2   5        6.27        5.67      1.05 o 
  -7   2   5       36.24       28.79      1.33 o 
  -6   2   5      159.11      132.57      2.71 o 
  -5   2   5        1.57        3.04      0.68 o 
  -4   2   5      132.27      139.39      2.60 o 
  -3   2   5      140.63      142.83      2.00 o 
  -2   2   5     1321.40     1284.37      7.69 o 
  -1   2   5      571.85      544.51      4.52 o 
   0   2   5      722.54      768.90      5.23 o 
   1   2   5      625.36      595.99      4.60 o 
   2   2   5     5312.66     5432.31     26.49 o 
   3   2   5      284.98      295.61      3.42 o 
   4   2   5        0.59        0.39      0.55 o 
   5   2   5      536.14      665.01      5.20 o 
   6   2   5       15.06       16.77      1.42 o 
   7   2   5      127.14      113.29      2.10 o 
   8   2   5      264.87      234.00      3.56 o 
   9   2   5        0.58       -0.22      1.06 o 
  10   2   5      770.51      767.20      7.48 o 
  11   2   5       38.22       40.75      2.19 o 
  12   2   5       50.66       45.57      3.44 o 
  13   2   5        2.38        2.69      1.62 o 
  14   2   5       28.62       33.13      3.65 o 
  15   2   5       37.03       41.34      4.08 o 
 -15   3   5        0.01        1.02      2.46 o 
 -14   3   5        3.30        2.45      1.83 o 
 -13   3   5        0.24        1.22      1.74 o 
 -12   3   5       50.22       71.30      3.57 o 
 -11   3   5      898.66      918.87      9.68 o 
 -10   3   5       27.41       32.37      2.19 o 
  -9   3   5       72.99       69.36      2.54 o 
  -8   3   5      227.38      235.46      5.18 o 
  -7   3   5        6.41       12.11      1.29 o 
  -6   3   5       19.70       35.95      1.74 o 
  -5   3   5      589.08      622.43      7.55 o 
  -4   3   5      105.61       98.03      1.62 o 
  -3   3   5      241.10      299.12      2.95 o 
  -2   3   5      547.09      562.68      4.35 o 
  -1   3   5       79.48       78.69      2.03 o 
   0   3   5      116.05      141.06      2.18 o 
   1   3   5      258.44      236.46      2.50 o 
   2   3   5       37.36       20.53      0.90 o 
   3   3   5       16.30       26.73      1.00 o 
   4   3   5       16.15       24.90      1.06 o 
   5   3   5        1.58        1.19      0.70 o 
   6   3   5       36.21       34.08      1.30 o 
   7   3   5       49.31       53.44      2.23 o 
   8   3   5        4.14        1.24      1.18 o 
   9   3   5      991.95      973.35      9.96 o 
  10   3   5       17.57       22.27      2.11 o 
  11   3   5       17.16       23.56      2.22 o 
  12   3   5       10.21       10.71      1.91 o 
  13   3   5       15.53       18.19      2.69 o 
  14   3   5        8.93       10.11      3.46 o 
  15   3   5        1.63        1.13      2.55 o 
 -15   4   5       29.74       29.56      3.16 o 
 -14   4   5       42.12       53.53      4.43 o 
 -13   4   5       83.45       88.67      4.15 o 
 -12   4   5      155.31      161.99      4.28 o 
 -11   4   5      628.23      599.80      7.83 o 
 -10   4   5       19.30       24.75      2.09 o 
  -9   4   5      471.38      447.29      6.29 o 
  -8   4   5       68.65       58.55      2.44 o 
  -7   4   5       64.32       59.89      2.26 o 
  -6   4   5       84.70       87.13      2.91 o 
  -5   4   5       68.72       73.47      1.88 o 
  -4   4   5       59.88       69.12      1.80 o 
  -3   4   5      930.00      935.17      6.90 o 
  -2   4   5     1122.59     1126.40      7.35 o 
  -1   4   5       48.24       37.46      1.20 o 
   0   4   5       39.97       55.06      1.65 o 
   1   4   5      250.24      267.19      3.49 o 
   2   4   5      478.05      438.38      4.69 o 
   3   4   5       17.14       19.35      1.30 o 
   4   4   5        8.23        3.85      0.89 o 
   5   4   5      138.50      121.04      2.55 o 
   6   4   5      197.06      191.48      3.84 o 
   7   4   5       11.50       13.75      1.81 o 
   8   4   5        5.61        3.83      1.41 o 
   9   4   5      178.93      160.33      4.01 o 
  10   4   5       66.18       66.58      2.95 o 
  11   4   5       28.54       31.83      3.66 o 
  12   4   5        2.63        2.15      1.95 o 
  13   4   5        1.19       -0.45      3.33 o 
  14   4   5        3.52        2.90      2.21 o 
 -14   5   5        0.44        3.53      2.55 o 
 -13   5   5        9.68       12.10      2.52 o 
 -12   5   5        5.06        7.00      2.58 o 
 -11   5   5        2.64        1.01      1.51 o 
 -10   5   5      142.77      136.08      3.80 o 
  -9   5   5       52.00       61.81      2.76 o 
  -8   5   5       13.22       18.11      2.13 o 
  -7   5   5      164.88      167.31      3.69 o 
  -6   5   5       39.04       40.20      2.09 o 
  -5   5   5       53.11       44.68      1.97 o 
  -4   5   5      248.93      223.54      4.34 o 
  -3   5   5        8.65        4.71      1.29 o 
  -2   5   5       99.26      125.77      2.71 o 
  -1   5   5        8.20       12.98      1.30 o 
   0   5   5        9.26       13.69      1.14 o 
   1   5   5      241.51      264.23      3.74 o 
   2   5   5      101.84      105.54      2.67 o 
   3   5   5      132.94      122.68      2.68 o 
   4   5   5        2.55        3.51      1.00 o 
   5   5   5       46.67       50.65      2.38 o 
   6   5   5       14.83       13.02      1.64 o 
   7   5   5       59.11       48.75      2.50 o 
   8   5   5      601.51      642.16      8.09 o 
   9   5   5        2.52        0.07      1.55 o 
  10   5   5       11.25       13.36      2.00 o 
  11   5   5        1.03        1.22      1.98 o 
  12   5   5       26.04       36.80      3.24 o 
  13   5   5       29.75       36.48      5.02 o 
 -13   6   5       20.32       22.54      3.95 o 
 -12   6   5       18.53       25.01      3.20 o 
 -11   6   5        0.21        1.38      1.97 o 
 -10   6   5       34.83       33.64      5.47 o 
  -9   6   5        7.72        8.65      1.97 o 
  -8   6   5        1.37        1.88      2.43 o 
  -7   6   5      109.14      106.61      5.02 o 
  -6   6   5      117.72      102.84      3.65 o 
  -5   6   5       25.35       14.13      2.04 o 
  -4   6   5       45.86       58.65      2.84 o 
  -3   6   5       15.86       12.42      1.69 o 
  -2   6   5        8.75       10.98      1.39 o 
  -1   6   5       65.38       64.35      2.46 o 
   0   6   5      631.00      629.88      6.33 o 
   1   6   5      576.44      535.93      5.88 o 
   2   6   5      423.96      442.10      5.29 o 
   3   6   5      225.60      190.75      6.80 o 
   4   6   5       59.96       81.26      2.94 o 
   5   6   5        1.81       -0.08      1.40 o 
   6   6   5      104.81      100.56      3.34 o 
   7   6   5      182.51      177.68      4.33 o 
   8   6   5      106.20       93.62      3.37 o 
   9   6   5       34.16       38.57      2.69 o 
  10   6   5       24.70       21.00      2.90 o 
  11   6   5        0.00       -0.68      2.05 o 
  12   6   5        9.93        8.84      2.57 o 
 -11   7   5        2.67       -1.40      4.26 o 
 -10   7   5        6.41        3.63      2.68 o 
  -9   7   5        0.35        2.74      2.58 o 
  -8   7   5       30.58       38.45      3.87 o 
  -7   7   5       10.15        7.90      2.74 o 
  -6   7   5       23.72       36.47      3.76 o 
  -5   7   5        2.15        3.19      2.15 o 
  -4   7   5      167.23      184.47      8.05 o 
  -3   7   5      306.82      327.84      8.06 o 
  -2   7   5        1.64       -1.42      1.90 o 
  -1   7   5       29.45       22.95      2.04 o 
   0   7   5      194.67      178.15      3.60 o 
   1   7   5       86.70       94.16      3.18 o 
   2   7   5       25.93       29.18      2.20 o 
   3   7   5      103.45       94.30      3.21 o 
   4   7   5       32.02       25.50      2.26 o 
   5   7   5      112.58      118.69      3.67 o 
   6   7   5        0.02       -1.84      1.54 o 
   7   7   5       64.93       56.74      2.95 o 
   8   7   5       20.74       21.82      2.34 o 
   9   7   5       29.94       26.32      4.33 o 
  10   7   5        7.00       10.54      2.57 o 
  -9   8   5        0.99       -0.05      2.68 o 
  -8   8   5        2.09        1.06      3.95 o 
  -7   8   5       21.10       18.11      3.33 o 
  -6   8   5       23.67       29.46      3.76 o 
  -5   8   5       32.92       30.64      3.54 o 
  -4   8   5       25.58       24.60      3.54 o 
  -3   8   5       26.50       37.56      4.71 o 
  -2   8   5       19.99       25.78      3.33 o 
  -1   8   5       13.02       13.31      2.79 o 
   0   8   5        7.90       11.23      2.28 o 
   1   8   5        8.33        7.85      2.03 o 
   2   8   5       32.24       36.70      2.97 o 
   3   8   5        1.94       -1.24      2.58 o 
   4   8   5        0.01       -2.66      1.78 o 
   5   8   5       12.29       12.29      3.18 o 
   6   8   5       16.79       16.85      2.21 o 
   7   8   5       41.50       46.23      3.47 o 
   8   8   5        8.20        9.34      3.10 o 
  -6   9   5       12.69       15.26      3.33 o 
  -5   9   5        0.22       -0.65      2.58 o 
  -4   9   5       20.02       21.51      3.63 o 
  -3   9   5       16.19       18.93      5.62 o 
  -2   9   5        3.81        6.23      2.58 o 
  -1   9   5        0.05        0.30      3.34 o 
   0   9   5       44.46       40.12      5.77 o 
   1   9   5        9.01        8.92      2.55 o 
   2   9   5       12.63       13.96      4.22 o 
   3   9   5        8.75        9.24      2.89 o 
   4   9   5       15.32       13.15      2.81 o 
   5   9   5        0.39       -0.51      3.65 o 
 -16   0   6       10.29       11.25      4.86 o 
 -15   0   6       39.16       38.60      5.77 o 
 -14   0   6      102.11       90.87      7.29 o 
 -13   0   6      305.72      285.39     11.55 o 
 -12   0   6        7.76        6.99      3.34 o 
 -11   0   6       29.66       49.84      5.47 o 
 -10   0   6       20.87       20.05      2.33 o 
  -9   0   6      121.94       89.38      5.47 o 
  -8   0   6     1403.38     1301.44     16.00 o 
  -7   0   6       12.11        3.32      0.91 o 
  -6   0   6       25.49       21.87      1.36 o 
  -5   0   6        8.30        3.91      1.01 o 
  -4   0   6      529.06      535.68      6.08 o 
  -3   0   6       73.36       50.87      1.83 o 
  -2   0   6     2903.27     3022.77     27.42 o 
  -1   0   6     1142.61     1165.28     10.32 o 
   0   0   6      257.33      295.45      4.25 o 
   1   0   6     1635.88     1485.15     12.54 o 
   2   0   6      388.18      362.72      4.89 o 
   3   0   6      886.73      957.01      9.33 o 
   4   0   6      242.90      242.27      4.93 o 
   5   0   6     1252.42     1266.20     16.69 o 
   6   0   6      176.27      186.90      3.79 o 
   7   0   6        6.70        9.75      1.34 o 
   8   0   6      629.77      652.97      8.05 o 
   9   0   6       30.36       35.65      2.41 o 
  10   0   6        0.80       -0.51      1.23 o 
  11   0   6       13.40       11.11      2.46 o 
  12   0   6      268.76      234.81      6.87 o 
  13   0   6       25.90       29.03      4.56 o 
  14   0   6        6.92        5.32      2.36 o 
  15   0   6       29.10       26.77      7.14 o 
 -16   1   6        3.61        0.47      2.77 o 
 -15   1   6       40.03       43.16      4.30 o 
 -14   1   6       46.05       44.12      4.28 o 
 -13   1   6        0.58        0.00      3.04 o 
 -12   1   6        0.07        1.78      1.66 o 
 -11   1   6      150.86      146.82      7.46 o 
 -10   1   6      103.87       92.80      6.04 o 
  -9   1   6      246.14      262.67      4.41 o 
  -8   1   6       37.69       47.18      2.56 o 
  -7   1   6       90.80       75.11      1.92 o 
  -6   1   6      101.06       76.35      1.88 o 
  -5   1   6        5.17        9.64      0.69 o 
  -4   1   6      807.00      723.43      5.23 o 
  -3   1   6      106.20       93.11      1.81 o 
  -2   1   6     3698.78     3765.86     22.73 o 
  -1   1   6     1463.77     1423.33      8.53 o 
   0   1   6       91.46       97.07      1.79 o 
   1   1   6      117.20      105.34      1.78 o 
   2   1   6       70.36       84.66      1.75 o 
   3   1   6      536.67      552.81      4.52 o 
   4   1   6       57.93       61.99      1.67 o 
   5   1   6       68.56       60.03      2.06 o 
   6   1   6      432.60      437.14      4.22 o 
   7   1   6       28.85       38.36      1.48 o 
   8   1   6       63.40       71.65      2.05 o 
   9   1   6       48.40       39.48      1.66 o 
  10   1   6      126.96      127.86      3.01 o 
  11   1   6       14.81       20.26      1.76 o 
  12   1   6       76.74       64.92      3.33 o 
  13   1   6      115.40      106.54      4.03 o 
  14   1   6        0.36       -0.42      1.44 o 
  15   1   6       16.81       21.84      3.00 o 
 -16   2   6        0.14        3.92      2.90 o 
 -15   2   6        8.18       11.25      3.22 o 
 -14   2   6        1.14       10.18      2.79 o 
 -13   2   6       21.46       17.84      2.44 o 
 -12   2   6       11.10       13.71      2.22 o 
 -11   2   6      176.62      181.54      4.91 o 
 -10   2   6       99.39      103.19      3.74 o 
  -9   2   6      611.40      570.31      6.71 o 
  -8   2   6      199.95      188.11      3.55 o 
  -7   2   6       99.61       98.79      2.21 o 
  -6   2   6        0.06        0.01      0.65 o 
  -5   2   6     2264.86     2276.62     16.36 o 
  -4   2   6       40.47       47.26      1.17 o 
  -3   2   6      162.73      155.15      2.13 o 
  -2   2   6      212.23      237.03      2.84 o 
  -1   2   6      260.58      304.85      3.52 o 
   0   2   6      652.51      695.52      5.10 o 
   1   2   6      166.68      186.18      2.36 o 
   2   2   6      579.74      674.09      5.06 o 
   3   2   6      223.30      201.06      2.53 o 
   4   2   6      235.83      241.51      2.89 o 
   5   2   6      478.74      547.05      4.76 o 
   6   2   6      181.17      193.25      2.74 o 
   7   2   6        8.14        9.60      1.25 o 
   8   2   6      418.32      395.89      4.80 o 
   9   2   6      118.61      111.24      2.75 o 
  10   2   6      423.49      447.25      5.65 o 
  11   2   6      181.30      167.41      3.59 o 
  12   2   6        3.48        3.99      1.72 o 
  13   2   6       44.27       39.54      2.69 o 
  14   2   6        0.13       -2.03      2.03 o 
  15   2   6       13.44       13.39      3.11 o 
 -15   3   6       29.95       35.15      7.29 o 
 -14   3   6        4.95        2.66      1.98 o 
 -13   3   6       33.55       38.49      3.39 o 
 -12   3   6       46.54       46.34      4.41 o 
 -11   3   6      172.35      174.44      5.15 o 
 -10   3   6        0.74       -0.35      1.45 o 
  -9   3   6      522.52      511.65      6.60 o 
  -8   3   6        3.87        1.46      1.13 o 
  -7   3   6      308.93      357.70      5.62 o 
  -6   3   6       51.47       30.50      2.39 o 
  -5   3   6       38.83       34.49      1.91 o 
  -4   3   6      341.75      350.94      4.61 o 
  -3   3   6      101.42      112.88      1.84 o 
  -2   3   6      107.20       84.90      1.67 o 
  -1   3   6       80.13      102.15      1.83 o 
   0   3   6      109.79       93.95      1.68 o 
   1   3   6      130.41      153.34      2.10 o 
   2   3   6        0.14       -0.72      0.48 o 
   3   3   6      390.40      438.98      3.96 o 
   4   3   6        3.05        9.27      1.40 o 
   5   3   6        0.21       -0.10      0.75 o 
   6   3   6        9.70        9.74      1.37 o 
   7   3   6        2.64        2.95      1.20 o 
   8   3   6       28.11       37.20      3.16 o 
   9   3   6      323.94      326.96      5.55 o 
  10   3   6       83.71       87.35      3.15 o 
  11   3   6      344.98      335.03      5.93 o 
  12   3   6       83.08       86.97      4.14 o 
  13   3   6       48.47       63.40      4.40 o 
  14   3   6        2.89        1.06      2.09 o 
 -14   4   6       33.36       35.26      3.30 o 
 -13   4   6      164.96      173.01      5.43 o 
 -12   4   6       24.47       30.10      2.80 o 
 -11   4   6       94.42       95.53      3.36 o 
 -10   4   6       42.04       42.53      2.52 o 
  -9   4   6      105.51       89.22      2.99 o 
  -8   4   6      174.46      167.98      3.81 o 
  -7   4   6        9.58        8.59      1.56 o 
  -6   4   6       65.99       80.49      2.49 o 
  -5   4   6       19.81       26.11      1.61 o 
  -4   4   6      109.23       92.62      2.36 o 
  -3   4   6       17.60       15.30      0.97 o 
  -2   4   6       25.41       20.82      1.03 o 
  -1   4   6      186.57      151.23      2.66 o 
   0   4   6      612.87      590.89      5.68 o 
   1   4   6      105.60      111.55      2.98 o 
   2   4   6       41.70       45.23      2.00 o 
   3   4   6       65.84       79.28      2.17 o 
   4   4   6       94.56       87.00      2.28 o 
   5   4   6       91.83       92.86      2.40 o 
   6   4   6       30.46       35.12      2.09 o 
   7   4   6        0.09        0.76      1.40 o 
   8   4   6       67.73       67.95      2.91 o 
   9   4   6       27.15       23.66      2.18 o 
  10   4   6      119.60      113.05      3.67 o 
  11   4   6      109.01      117.08      3.79 o 
  12   4   6       14.39       17.22      2.22 o 
  13   4   6        0.73       -1.31      2.74 o 
  14   4   6        6.37        8.44      2.50 o 
 -14   5   6       16.20       16.21      3.20 o 
 -13   5   6       29.24       37.52      4.41 o 
 -12   5   6       95.48       93.99      3.62 o 
 -11   5   6       42.92       47.47      2.80 o 
 -10   5   6        4.95        3.26      1.73 o 
  -9   5   6      132.69      122.17      4.03 o 
  -8   5   6      103.79      105.63      3.26 o 
  -7   5   6      107.47      113.51      3.22 o 
  -6   5   6       18.21       15.60      1.63 o 
  -5   5   6       42.03       46.46      2.67 o 
  -4   5   6      178.87      158.01      3.27 o 
  -3   5   6        0.00        0.33      1.10 o 
  -2   5   6        8.99        5.94      1.02 o 
  -1   5   6      290.88      300.34      3.99 o 
   0   5   6       39.47       48.22      1.83 o 
   1   5   6       94.57       85.15      2.31 o 
   2   5   6      402.83      382.52      4.75 o 
   3   5   6        3.46        4.94      1.10 o 
   4   5   6        1.93       -0.17      0.95 o 
   5   5   6      126.94      124.11      3.37 o 
   6   5   6        0.11        0.60      1.35 o 
   7   5   6       56.02       54.93      2.81 o 
   8   5   6      426.10      413.16      6.49 o 
   9   5   6        3.99        1.85      1.65 o 
  10   5   6        2.33        0.83      1.62 o 
  11   5   6       89.71       77.23      3.44 o 
  12   5   6       33.89       35.05      3.32 o 
  13   5   6        2.49        1.11      2.75 o 
 -12   6   6       17.81       17.43      3.03 o 
 -11   6   6        2.39       10.64      2.79 o 
 -10   6   6        0.18        1.82      2.36 o 
  -9   6   6        2.12        0.08      2.03 o 
  -8   6   6      121.40      116.93      8.97 o 
  -7   6   6      202.36      190.27      4.93 o 
  -6   6   6      374.89      358.79      6.64 o 
  -5   6   6      313.50      296.22      5.95 o 
  -4   6   6       28.14       32.95      2.51 o 
  -3   6   6       20.46       21.61      2.04 o 
  -2   6   6       45.96       45.34      2.62 o 
  -1   6   6       35.51       37.43      2.31 o 
   0   6   6      384.54      378.59      4.96 o 
   1   6   6       25.97       26.24      2.02 o 
   2   6   6        6.80        8.19      1.37 o 
   3   6   6      104.69       92.33      3.68 o 
   4   6   6       29.38       28.56      2.18 o 
   5   6   6       51.88       54.98      3.25 o 
   6   6   6      107.37       93.70      3.29 o 
   7   6   6      226.81      234.80      5.00 o 
   8   6   6        4.22        6.58      2.14 o 
   9   6   6        0.48       -1.12      1.57 o 
  10   6   6       15.50       12.68      2.56 o 
  11   6   6       39.55       37.80      5.61 o 
  12   6   6        4.95        5.67      2.49 o 
 -11   7   6       37.05       36.54      4.28 o 
 -10   7   6       16.16       19.22      5.77 o 
  -9   7   6        6.37        8.42      2.77 o 
  -8   7   6        8.23        5.30      2.46 o 
  -7   7   6       61.35       50.81      4.19 o 
  -6   7   6       66.92       62.72      4.40 o 
  -5   7   6      184.91      178.66      6.44 o 
  -4   7   6       50.77       48.86      6.99 o 
  -3   7   6        3.59        2.45      2.12 o 
  -2   7   6       17.49       23.02      2.45 o 
  -1   7   6       39.43       26.49      2.15 o 
   0   7   6        5.30        9.59      1.98 o 
   1   7   6      260.74      278.70      4.50 o 
   2   7   6       16.37       11.68      1.88 o 
   3   7   6        0.00       -1.99      1.80 o 
   4   7   6       21.38       24.84      2.31 o 
   5   7   6        2.66       -1.37      1.38 o 
   6   7   6       58.63       54.54      3.16 o 
   7   7   6      104.63      109.09      3.75 o 
   8   7   6        0.91        3.68      1.93 o 
   9   7   6        0.15       -0.09      2.14 o 
  10   7   6        3.37        0.09      2.85 o 
  -8   8   6       16.31       15.58      3.33 o 
  -7   8   6        5.69        8.97      3.01 o 
  -6   8   6        1.59       -1.08      2.12 o 
  -5   8   6       24.24       19.94      3.22 o 
  -4   8   6       20.06       14.29      4.26 o 
  -3   8   6       87.49      106.74      5.26 o 
  -2   8   6        6.14        9.22      3.19 o 
  -1   8   6       18.12       27.82      3.22 o 
   0   8   6       72.24       74.74      3.93 o 
   1   8   6       12.93       10.49      2.97 o 
   2   8   6        0.17       -3.03      2.02 o 
   3   8   6      101.42      116.50      4.56 o 
   4   8   6        0.91       -1.67      2.02 o 
   5   8   6        3.33        6.48      1.96 o 
   6   8   6        6.77        7.94      2.21 o 
   7   8   6       20.38       13.97      2.27 o 
   8   8   6       16.68       13.30      2.73 o 
  -5   9   6       19.29       21.31      5.62 o 
  -4   9   6       42.25       54.25      4.73 o 
  -3   9   6       47.01       52.05      8.05 o 
  -2   9   6       25.05       31.41      4.26 o 
  -1   9   6        8.39       10.33      4.26 o 
   0   9   6       36.89       50.76      6.08 o 
   1   9   6        8.09       11.25      3.65 o 
   2   9   6        7.07        5.65      3.40 o 
   3   9   6        0.00       -1.81      1.81 o 
   4   9   6        1.13        0.81      4.56 o 
 -16   1   7       72.19       67.20      5.48 o 
 -15   1   7       22.83       25.71      3.95 o 
 -14   1   7        0.19        1.80      2.55 o 
 -13   1   7        8.56        6.48      2.55 o 
 -12   1   7      314.41      319.56      8.91 o 
 -11   1   7       68.00       66.60      3.32 o 
 -10   1   7      325.66      355.35      6.65 o 
  -9   1   7        0.00        0.32      1.02 o 
  -8   1   7      102.08       80.06      2.61 o 
  -7   1   7        3.27        9.67      1.06 o 
  -6   1   7      179.07      172.73      3.14 o 
  -5   1   7      109.20      112.79      1.84 o 
  -4   1   7      333.63      413.01      3.89 o 
  -3   1   7      690.16      705.44      5.92 o 
  -2   1   7     5159.33     5041.97     35.51 o 
  -1   1   7      133.89      160.58      2.67 o 
   0   1   7       39.54       60.33      1.49 o 
   1   1   7     1230.01     1135.11      7.58 o 
   2   1   7        0.00        5.42      0.85 o 
   3   1   7       16.00       16.95      1.02 o 
   4   1   7      553.99      606.69      5.18 o 
   5   1   7       25.15       25.22      1.23 o 
   6   1   7       94.72      107.67      2.16 o 
   7   1   7        0.95        0.12      0.78 o 
   8   1   7      185.80      209.71      3.19 o 
   9   1   7       87.25       87.06      2.24 o 
  10   1   7        0.00       -1.62      1.08 o 
  11   1   7        0.43       -1.71      1.14 o 
  12   1   7        0.17       -1.00      1.40 o 
  13   1   7        1.30        0.39      1.48 o 
  14   1   7       29.25       34.86      2.69 o 
  15   1   7        0.09        2.42      2.09 o 
 -15   2   7       41.40       42.81      4.51 o 
 -14   2   7        0.00        0.61      2.36 o 
 -13   2   7       18.58       16.89      2.49 o 
 -12   2   7       67.06       68.14      3.55 o 
 -11   2   7       72.62       71.02      3.50 o 
 -10   2   7      178.37      189.01      5.03 o 
  -9   2   7      151.53      138.26      3.34 o 
  -8   2   7      132.45      123.86      3.38 o 
  -7   2   7        0.89        2.19      0.91 o 
  -6   2   7       44.24       36.93      1.58 o 
  -5   2   7       96.90      113.11      2.44 o 
  -4   2   7       17.90       28.84      1.77 o 
  -3   2   7      105.90      106.35      1.93 o 
  -2   2   7      417.95      363.58      3.67 o 
  -1   2   7      894.91      882.30      6.32 o 
   0   2   7      433.85      447.81      4.46 o 
   1   2   7      401.91      448.01      4.12 o 
   2   2   7      326.39      311.11      4.32 o 
   3   2   7      211.19      189.93      2.64 o 
   4   2   7      931.49      960.64      6.98 o 
   5   2   7      230.52      236.61      3.14 o 
   6   2   7       16.11       13.46      1.12 o 
   7   2   7      126.63      140.14      2.88 o 
   8   2   7        0.03       -0.46      0.96 o 
   9   2   7      353.93      375.01      5.05 o 
  10   2   7       95.08      100.44      2.92 o 
  11   2   7        4.17        5.64      1.74 o 
  12   2   7        7.17       12.28      2.03 o 
  13   2   7        0.84        0.36      2.02 o 
  14   2   7       30.37       37.75      4.24 o 
 -15   3   7       38.07       40.11      7.75 o 
 -14   3   7        4.98        2.94      2.09 o 
 -13   3   7       46.69       39.77      3.27 o 
 -12   3   7      127.11      138.39      4.85 o 
 -11   3   7      390.26      379.64      7.48 o 
 -10   3   7       47.10       61.51      2.75 o 
  -9   3   7      132.28      142.06      3.58 o 
  -8   3   7        0.58        3.02      1.29 o 
  -7   3   7      472.38      440.40      5.92 o 
  -6   3   7        0.24        0.36      0.89 o 
  -5   3   7      312.63      315.74      4.87 o 
  -4   3   7      287.71      266.00      4.17 o 
  -3   3   7       42.72       45.04      1.36 o 
  -2   3   7      584.61      506.49      4.49 o 
  -1   3   7        0.76        1.74      0.73 o 
   0   3   7      195.93      194.20      2.72 o 
   1   3   7       21.20       26.34      1.14 o 
   2   3   7      318.32      330.50      3.50 o 
   3   3   7      421.11      447.85      4.24 o 
   4   3   7       21.53       24.25      1.50 o 
   5   3   7       32.39       38.87      1.77 o 
   6   3   7      227.85      218.27      3.68 o 
   7   3   7       38.03       40.20      2.31 o 
   8   3   7        0.76       -1.01      1.32 o 
   9   3   7       77.15       66.99      2.88 o 
  10   3   7      245.23      239.45      5.01 o 
  11   3   7        0.31        1.52      1.62 o 
  12   3   7        5.04        4.77      1.79 o 
  13   3   7        3.39        1.29      1.76 o 
  14   3   7        6.78        2.18      3.45 o 
 -14   4   7        3.74        7.04      2.31 o 
 -13   4   7       10.49       12.63      2.61 o 
 -12   4   7        8.67       10.78      2.27 o 
 -11   4   7        3.42        4.52      1.66 o 
 -10   4   7       37.77       35.63      2.43 o 
  -9   4   7      189.84      183.24      4.19 o 
  -8   4   7        0.56       -1.51      1.16 o 
  -7   4   7      572.00      524.16      7.67 o 
  -6   4   7      128.05      112.69      3.02 o 
  -5   4   7       32.89       35.86      1.66 o 
  -4   4   7      614.34      627.51      6.13 o 
  -3   4   7       82.38       94.40      2.26 o 
  -2   4   7      168.57      173.72      2.95 o 
  -1   4   7      131.33      142.60      2.71 o 
   0   4   7        1.02        2.17      0.82 o 
   1   4   7      291.86      297.26      4.03 o 
   2   4   7      100.37       93.66      3.46 o 
   3   4   7        1.13        0.08      0.88 o 
   4   4   7       12.73       15.19      1.35 o 
   5   4   7       24.12       21.73      1.54 o 
   6   4   7      154.36      158.68      3.79 o 
   7   4   7       50.94       56.14      2.62 o 
   8   4   7       44.64       49.09      2.77 o 
   9   4   7      190.68      164.00      4.61 o 
  10   4   7       21.55       18.39      2.20 o 
  11   4   7        2.17        1.09      1.75 o 
  12   4   7        5.93        6.12      1.97 o 
  13   4   7       50.60       54.67      4.07 o 
 -13   5   7       60.26       70.58      4.20 o 
 -12   5   7       14.10       16.25      2.57 o 
 -11   5   7       48.54       44.25      4.12 o 
 -10   5   7       73.43       67.95      3.44 o 
  -9   5   7       19.15       21.11      2.83 o 
  -8   5   7       45.29       40.20      2.46 o 
  -7   5   7       63.09       61.84      2.68 o 
  -6   5   7       72.05       69.71      3.15 o 
  -5   5   7      196.01      195.31      4.76 o 
  -4   5   7       37.27       36.56      1.99 o 
  -3   5   7       42.14       44.34      2.11 o 
  -2   5   7      193.08      190.41      3.95 o 
  -1   5   7       56.88       56.36      2.02 o 
   0   5   7       10.27       11.03      1.26 o 
   1   5   7      234.66      249.76      3.90 o 
   2   5   7       91.22       76.78      2.42 o 
   3   5   7        7.80        5.19      1.23 o 
   4   5   7       52.63       70.00      2.39 o 
   5   5   7       32.92       27.12      2.07 o 
   6   5   7       94.27      107.59      3.36 o 
   7   5   7      111.29      113.01      3.60 o 
   8   5   7      188.86      186.52      4.52 o 
   9   5   7       53.00       39.61      2.85 o 
  10   5   7        8.91        7.36      2.76 o 
  11   5   7        9.68       10.23      2.13 o 
  12   5   7       19.59       23.79      3.92 o 
 -12   6   7        2.15        1.49      3.95 o 
 -11   6   7        7.82        4.86      2.58 o 
 -10   6   7        0.53       -1.17      2.58 o 
  -9   6   7        0.31       -0.02      2.65 o 
  -8   6   7       27.05       24.66      2.49 o 
  -7   6   7       34.49       32.71      2.75 o 
  -6   6   7       11.40       20.39      2.34 o 
  -5   6   7        0.01       -1.61      1.46 o 
  -4   6   7       19.78       13.97      2.11 o 
  -3   6   7      113.62       96.27      3.00 o 
  -2   6   7       24.75       34.66      2.56 o 
  -1   6   7      593.74      552.17      6.21 o 
   0   6   7     1142.29     1195.64     11.55 o 
   1   6   7       77.21       73.24      2.58 o 
   2   6   7       37.97       29.20      1.92 o 
   3   6   7      177.69      173.12      4.05 o 
   4   6   7       26.73       31.28      2.31 o 
   5   6   7        0.62        0.68      1.48 o 
   6   6   7      277.34      273.92      5.39 o 
   7   6   7        5.55        5.24      2.06 o 
   8   6   7      318.78      288.77      6.72 o 
   9   6   7      139.65      145.91      4.39 o 
  10   6   7        9.49       12.26      2.18 o 
  11   6   7        5.22        8.15      2.66 o 
 -10   7   7       22.53       29.61      5.47 o 
  -9   7   7        0.72       -2.89      2.15 o 
  -8   7   7       25.06       29.23      3.63 o 
  -7   7   7       62.95       53.23      6.53 o 
  -6   7   7       24.72       21.28      3.22 o 
  -5   7   7        4.97        4.86      2.36 o 
  -4   7   7        1.79       -2.77      1.90 o 
  -3   7   7       18.03       24.94      2.46 o 
  -2   7   7       73.65       88.09      3.62 o 
  -1   7   7       32.07       43.00      4.48 o 
   0   7   7        9.62        9.03      1.54 o 
   1   7   7        6.81        3.88      1.42 o 
   2   7   7       38.14       27.02      2.28 o 
   3   7   7       67.90       66.71      3.03 o 
   4   7   7        0.83       -0.17      1.54 o 
   5   7   7       14.11       14.99      2.15 o 
   6   7   7       86.24       98.94      3.68 o 
   7   7   7        2.46        0.35      1.72 o 
   8   7   7        7.89        5.50      1.99 o 
   9   7   7        3.91        2.86      2.02 o 
  -8   8   7       28.59       24.17      3.76 o 
  -7   8   7        4.96        2.89      2.79 o 
  -6   8   7        3.92        4.66      2.55 o 
  -5   8   7        9.87       16.53      4.26 o 
  -4   8   7       64.68       68.56      4.71 o 
  -3   8   7       44.19       59.94      4.40 o 
  -2   8   7        7.53       13.81      2.90 o 
  -1   8   7       22.08       20.13      3.22 o 
   0   8   7        0.00        2.24      2.68 o 
   1   8   7        1.85       -5.47      3.65 o 
   2   8   7       21.29       28.32      2.94 o 
   3   8   7       34.13       41.05      2.85 o 
   4   8   7       22.83       26.63      4.08 o 
   5   8   7        5.76        5.97      2.06 o 
   6   8   7        6.99        5.82      2.02 o 
   7   8   7       31.93       37.90      3.06 o 
  -3   9   7        5.06        8.05      3.01 o 
  -2   9   7        0.82        2.20      2.74 o 
  -1   9   7       12.48       10.64      4.26 o 
   0   9   7        9.30       15.20      4.26 o 
   1   9   7       17.54       23.10      4.86 o 
   2   9   7       25.29       27.46      3.63 o 
   3   9   7        6.23        6.82      3.95 o 
 -15   0   8        2.06       -0.91      3.95 o 
 -14   0   8       24.78       16.11      4.86 o 
 -13   0   8      161.65      198.47     10.33 o 
 -12   0   8       48.65       48.63      6.08 o 
 -11   0   8        5.56        4.26      3.34 o 
 -10   0   8      146.86      150.93      5.45 o 
  -9   0   8      266.26      274.07      7.18 o 
  -8   0   8        3.49        1.82      1.60 o 
  -7   0   8      127.65      158.78      5.05 o 
  -6   0   8      109.76      116.18      4.40 o 
  -5   0   8      302.22      255.69      4.42 o 
  -4   0   8     2894.65     2974.91     23.28 o 
  -3   0   8      327.48      442.29      7.30 o 
  -2   0   8       31.95       30.97      1.83 o 
  -1   0   8     2257.43     2222.00     18.19 o 
   0   0   8        1.38       15.65      2.47 o 
   1   0   8     1298.68     1177.43     11.48 o 
   2   0   8      139.80      105.43      3.03 o 
   3   0   8       86.72       74.33      3.19 o 
   4   0   8       11.07       12.44      1.46 o 
   5   0   8      182.23      185.37      4.03 o 
   6   0   8       46.14       49.26      2.38 o 
   7   0   8      101.83       99.62      3.26 o 
   8   0   8       15.03       13.20      1.81 o 
   9   0   8        2.44        0.50      1.51 o 
  10   0   8       90.23       86.71      3.45 o 
  11   0   8       49.20       45.47      6.99 o 
  12   0   8        0.81       -0.29      1.97 o 
  13   0   8       14.92       19.65      3.11 o 
  14   0   8        0.71        0.32      2.25 o 
 -15   1   8       43.02       54.71      4.94 o 
 -14   1   8        0.38        0.00      2.36 o 
 -13   1   8        1.04        0.70      2.46 o 
 -12   1   8        0.02        1.67      2.58 o 
 -11   1   8        0.01        1.31      1.65 o 
 -10   1   8      142.22      135.25      4.44 o 
  -9   1   8       50.50       46.16      2.41 o 
  -8   1   8      462.78      492.58      6.63 o 
  -7   1   8       28.65       26.53      1.49 o 
  -6   1   8       31.53       33.35      3.20 o 
  -5   1   8      181.95      202.50      3.29 o 
  -4   1   8        9.38        7.38      0.89 o 
  -3   1   8        0.00       -0.08      0.66 o 
  -2   1   8     1851.66     1706.14     10.47 o 
  -1   1   8        1.27        0.10      0.61 o 
   0   1   8       46.03       45.04      1.79 o 
   1   1   8      120.99      149.42      2.42 o 
   2   1   8      303.49      286.95      3.42 o 
   3   1   8      285.90      257.12      3.56 o 
   4   1   8       31.99       36.14      1.45 o 
   5   1   8      237.32      222.12      3.14 o 
   6   1   8        0.64       -0.10      0.86 o 
   7   1   8       16.65       23.63      1.44 o 
   8   1   8       81.22       84.74      2.27 o 
   9   1   8      205.76      195.78      3.36 o 
  10   1   8       86.15       83.49      2.69 o 
  11   1   8       16.56       17.90      1.81 o 
  12   1   8       75.94       75.47      3.10 o 
  13   1   8        1.78        3.01      1.66 o 
  14   1   8       15.94       18.45      2.81 o 
 -15   2   8        2.64       -0.02      2.77 o 
 -14   2   8        7.16       10.61      3.11 o 
 -13   2   8       91.25      106.02      4.95 o 
 -12   2   8      231.82      236.23      6.57 o 
 -11   2   8       97.40       96.76      6.11 o 
 -10   2   8        3.86       -1.22      1.58 o 
  -9   2   8      198.46      176.10      4.97 o 
  -8   2   8       13.19       20.17      1.50 o 
  -7   2   8        4.27        2.38      0.94 o 
  -6   2   8       16.93       15.19      2.19 o 
  -5   2   8      289.25      289.96      4.46 o 
  -4   2   8        8.49       11.08      1.12 o 
  -3   2   8      138.57      143.77      2.69 o 
  -2   2   8     1569.02     1417.23     10.23 o 
  -1   2   8      140.47      127.21      2.26 o 
   0   2   8      259.38      300.86      4.04 o 
   1   2   8       17.87       24.50      2.07 o 
   2   2   8      155.43      150.33      2.42 o 
   3   2   8      428.88      423.89      4.63 o 
   4   2   8       23.02       14.33      1.11 o 
   5   2   8      209.65      180.51      2.85 o 
   6   2   8       44.86       44.53      1.81 o 
   7   2   8        3.50        3.34      1.14 o 
   8   2   8       51.39       52.12      2.20 o 
   9   2   8      363.23      354.68      5.88 o 
  10   2   8        4.45        1.96      1.58 o 
  11   2   8        0.53       -0.78      1.51 o 
  12   2   8      223.54      227.45      5.16 o 
  13   2   8       41.71       39.44      3.53 o 
  14   2   8        1.03        0.97      2.04 o 
 -14   3   8       41.72       56.12      4.01 o 
 -13   3   8       20.92       28.58      3.02 o 
 -12   3   8      177.06      157.36      5.75 o 
 -11   3   8       17.48       21.06      2.67 o 
 -10   3   8       98.11      101.63      4.15 o 
  -9   3   8       21.81       16.71      2.06 o 
  -8   3   8        2.15       -0.09      1.19 o 
  -7   3   8      281.35      259.43      4.60 o 
  -6   3   8      217.78      209.92      3.95 o 
  -5   3   8      115.74      115.95      2.63 o 
  -4   3   8      532.83      523.69      5.61 o 
  -3   3   8      564.61      573.29      6.62 o 
  -2   3   8      193.29      203.61      3.19 o 
  -1   3   8        1.39        0.78      0.66 o 
   0   3   8       16.07       15.32      1.04 o 
   1   3   8      419.16      447.10      4.37 o 
   2   3   8      238.02      266.28      3.30 o 
   3   3   8       92.82       91.54      2.39 o 
   4   3   8        4.65        5.19      1.08 o 
   5   3   8       69.56       56.36      2.08 o 
   6   3   8       14.85       13.46      1.44 o 
   7   3   8      131.88      123.87      3.41 o 
   8   3   8        0.98        1.05      1.56 o 
   9   3   8       23.77       25.12      2.27 o 
  10   3   8       85.84       95.27      3.56 o 
  11   3   8       78.14       64.91      3.22 o 
  12   3   8       34.85       40.48      3.07 o 
  13   3   8       14.23       13.81      3.68 o 
 -14   4   8        0.83        3.68      2.34 o 
 -13   4   8       62.51       83.95      4.33 o 
 -12   4   8       50.30       57.52      6.64 o 
 -11   4   8        7.56       11.72      2.22 o 
 -10   4   8        8.28        3.92      1.61 o 
  -9   4   8        0.00       -1.14      1.26 o 
  -8   4   8       26.89       24.86      2.32 o 
  -7   4   8        3.81        6.43      1.44 o 
  -6   4   8        5.30        6.55      1.44 o 
  -5   4   8       14.82       12.51      1.39 o 
  -4   4   8       47.33       45.63      1.85 o 
  -3   4   8        0.00        0.65      1.00 o 
  -2   4   8        7.09        5.88      0.96 o 
  -1   4   8       60.81       62.11      2.00 o 
   0   4   8        0.31       -0.33      0.78 o 
   1   4   8       28.26       31.35      1.71 o 
   2   4   8       51.33       60.63      2.23 o 
   3   4   8       28.86       38.74      1.87 o 
   4   4   8        4.28        4.95      1.14 o 
   5   4   8        7.44        6.55      1.26 o 
   6   4   8       36.38       40.25      2.50 o 
   7   4   8       20.57       24.42      2.20 o 
   8   4   8      243.12      235.60      4.98 o 
   9   4   8       13.49       13.64      2.19 o 
  10   4   8        1.14        0.38      1.68 o 
  11   4   8        1.01       -0.61      1.71 o 
  12   4   8       18.20       25.34      2.58 o 
  13   4   8        0.33        1.85      2.50 o 
 -13   5   8       31.28       32.83      4.01 o 
 -12   5   8       26.75       21.03      2.80 o 
 -11   5   8       15.65       18.11      2.56 o 
 -10   5   8       14.53       10.91      2.14 o 
  -9   5   8       61.33       65.08      2.90 o 
  -8   5   8       40.41       34.76      2.38 o 
  -7   5   8      269.15      282.28      5.99 o 
  -6   5   8       15.36       14.42      2.47 o 
  -5   5   8       27.65       25.90      2.39 o 
  -4   5   8      208.20      209.73      4.81 o 
  -3   5   8       97.99       90.20      2.86 o 
  -2   5   8      351.02      336.01      5.34 o 
  -1   5   8        8.50        5.99      1.13 o 
   0   5   8      418.84      395.33      5.09 o 
   1   5   8       16.26       13.69      1.47 o 
   2   5   8        0.01        0.16      1.26 o 
   3   5   8        7.44        5.58      1.26 o 
   4   5   8       80.36       74.16      2.53 o 
   5   5   8        3.22        2.04      1.51 o 
   6   5   8      200.72      193.81      4.52 o 
   7   5   8      186.09      191.49      4.63 o 
   8   5   8        2.01        3.64      1.75 o 
   9   5   8        1.51        4.21      1.85 o 
  10   5   8       14.28       17.02      2.26 o 
  11   5   8       32.49       34.28      3.99 o 
  12   5   8        5.49        4.30      2.11 o 
 -11   6   8        3.58       -2.13      2.15 o 
 -10   6   8        4.98        4.68      2.84 o 
  -9   6   8       14.78       11.98      2.28 o 
  -8   6   8       38.89       38.80      2.98 o 
  -7   6   8       22.31       17.22      2.42 o 
  -6   6   8       76.80       76.66      3.55 o 
  -5   6   8        8.45        2.70      1.79 o 
  -4   6   8       97.11       83.06      3.55 o 
  -3   6   8       17.93       26.97      2.44 o 
  -2   6   8       27.93       39.50      2.39 o 
  -1   6   8      447.21      482.74      6.89 o 
   0   6   8        1.23        0.66      1.21 o 
   1   6   8       11.93        5.62      1.35 o 
   2   6   8       80.19       82.78      2.74 o 
   3   6   8       49.87       41.41      2.50 o 
   4   6   8      276.43      277.34      5.30 o 
   5   6   8       46.81       52.11      3.07 o 
   6   6   8        8.73       11.74      2.02 o 
   7   6   8       29.98       32.49      2.90 o 
   8   6   8       10.90       13.48      2.24 o 
   9   6   8        0.35        0.26      1.80 o 
  10   6   8       42.13       41.83      3.19 o 
 -10   7   8        0.95        0.32      5.32 o 
  -9   7   8        1.21        0.19      2.46 o 
  -8   7   8        1.25       -2.17      2.12 o 
  -7   7   8        8.69       11.57      3.01 o 
  -6   7   8       61.51       67.62      4.50 o 
  -5   7   8        6.32        4.46      1.93 o 
  -4   7   8       21.99       25.47      4.21 o 
  -3   7   8        7.14        8.51      2.11 o 
  -2   7   8        6.63        8.58      2.46 o 
  -1   7   8       77.98       62.68      3.58 o 
   0   7   8       45.82       46.96      3.42 o 
   1   7   8        0.33       -1.04      1.24 o 
   2   7   8       42.11       41.58      2.65 o 
   3   7   8      118.25      133.18      5.04 o 
   4   7   8        1.06       -1.24      1.59 o 
   5   7   8       61.98       59.86      3.10 o 
   6   7   8        0.14       -1.06      1.72 o 
   7   7   8       23.39       25.95      2.58 o 
   8   7   8        8.96        5.41      2.35 o 
  -7   8   8        0.81        0.11      4.10 o 
  -6   8   8        0.12       -3.04      3.19 o 
  -5   8   8       31.30       28.34      7.90 o 
  -4   8   8       22.44       25.50      5.47 o 
  -3   8   8        3.60        2.68      2.46 o 
  -2   8   8       14.09       17.17      6.38 o 
  -1   8   8        9.83       19.03      3.22 o 
   0   8   8       92.02       91.69     11.40 o 
   1   8   8       16.28       11.87      2.57 o 
   2   8   8        2.25       -2.06      1.64 o 
   3   8   8       41.42       41.20      2.92 o 
   4   8   8        1.54       -0.27      1.80 o 
   5   8   8        1.69       -0.55      1.71 o 
   6   8   8        5.93        1.78      2.81 o 
 -15   1   9       56.42       64.12      5.48 o 
 -14   1   9       20.78       22.94      3.97 o 
 -13   1   9       13.92       12.89      3.22 o 
 -12   1   9       82.09       69.64      5.05 o 
 -11   1   9       33.67       46.62      3.39 o 
 -10   1   9      323.11      304.45      6.71 o 
  -9   1   9       10.21       12.10      2.02 o 
  -8   1   9      180.37      187.11      4.24 o 
  -7   1   9        0.98        1.01      1.17 o 
  -6   1   9       17.60       22.24      1.92 o 
  -5   1   9       81.49       87.51      2.65 o 
  -4   1   9        9.02       11.76      0.98 o 
  -3   1   9       91.70      110.88      2.40 o 
  -2   1   9      101.57       92.06      2.05 o 
  -1   1   9       71.71       65.97      1.82 o 
   0   1   9       27.79       40.89      1.49 o 
   1   1   9      617.09      609.63      5.52 o 
   2   1   9      110.23       76.56      1.95 o 
   3   1   9      153.46      152.30      2.89 o 
   4   1   9      147.73      138.77      2.56 o 
   5   1   9      393.93      383.50      4.43 o 
   6   1   9       45.50       39.11      2.14 o 
   7   1   9      622.94      591.54      5.85 o 
   8   1   9       69.51       63.81      2.12 o 
   9   1   9      132.89      129.43      3.38 o 
  10   1   9       77.46       79.74      2.75 o 
  11   1   9        1.53       -0.33      1.33 o 
  12   1   9        0.35       -0.51      1.75 o 
  13   1   9        1.02       -0.93      1.74 o 
 -14   2   9        3.69        5.72      2.90 o 
 -13   2   9       59.44       64.55      4.08 o 
 -12   2   9       30.42       36.30      3.97 o 
 -11   2   9       65.63       71.69      3.90 o 
 -10   2   9       34.11       33.02      2.92 o 
  -9   2   9        0.66        0.42      1.63 o 
  -8   2   9      156.39      165.27      4.05 o 
  -7   2   9       14.07       14.31      1.41 o 
  -6   2   9        9.39        6.92      1.22 o 
  -5   2   9       40.42       40.45      1.87 o 
  -4   2   9       23.78       20.53      1.44 o 
  -3   2   9        0.50        1.27      0.72 o 
  -2   2   9      294.29      253.13      3.28 o 
  -1   2   9       35.59       31.93      1.38 o 
   0   2   9        0.50        1.69      0.70 o 
   1   2   9       12.17        6.68      0.96 o 
   2   2   9       16.02       19.66      1.20 o 
   3   2   9        1.27        1.54      0.85 o 
   4   2   9      353.51      362.84      4.41 o 
   5   2   9       35.24       30.36      1.57 o 
   6   2   9      155.96      164.52      2.96 o 
   7   2   9       38.82       42.35      2.47 o 
   8   2   9      263.44      256.47      4.35 o 
   9   2   9       81.44       80.15      3.23 o 
  10   2   9       23.52       19.63      2.46 o 
  11   2   9       12.89       12.08      2.09 o 
  12   2   9        0.04        1.14      1.75 o 
  13   2   9       11.14       11.92      2.92 o 
 -14   3   9       19.23       18.19      2.97 o 
 -13   3   9       14.69       17.18      2.80 o 
 -12   3   9      282.40      308.48      7.42 o 
 -11   3   9        2.77        2.94      1.93 o 
 -10   3   9        0.00       -1.11      1.74 o 
  -9   3   9      157.91      165.40      5.08 o 
  -8   3   9        6.11        2.50      1.39 o 
  -7   3   9      228.16      222.32      5.70 o 
  -6   3   9      164.11      171.82      3.86 o 
  -5   3   9       55.58       55.75      2.14 o 
  -4   3   9       71.17       67.13      2.21 o 
  -3   3   9        4.42        5.47      1.20 o 
  -2   3   9        4.20        2.17      0.80 o 
  -1   3   9      226.14      240.53      4.96 o 
   0   3   9      174.18      170.64      2.75 o 
   1   3   9      223.29      187.22      3.39 o 
   2   3   9       25.58       34.12      3.46 o 
   3   3   9       11.07        7.91      1.19 o 
   4   3   9        0.68       -0.50      1.10 o 
   5   3   9       14.37        8.70      1.62 o 
   6   3   9        9.70       12.39      1.54 o 
   7   3   9       95.72       91.54      3.23 o 
   8   3   9       29.96       29.16      2.35 o 
   9   3   9       37.38       39.13      2.58 o 
  10   3   9        0.26       -0.94      1.44 o 
  11   3   9       35.51       40.43      3.99 o 
  12   3   9        2.28        3.65      1.97 o 
  13   3   9        2.98        0.75      3.03 o 
 -13   4   9        0.57        0.33      2.04 o 
 -12   4   9       10.53        8.56      2.39 o 
 -11   4   9       30.55       35.14      3.13 o 
 -10   4   9       26.61       29.13      2.92 o 
  -9   4   9       44.09       48.43      3.12 o 
  -8   4   9        3.24        4.21      1.55 o 
  -7   4   9        4.92        5.89      1.51 o 
  -6   4   9        1.03       -1.46      1.23 o 
  -5   4   9       30.27       32.83      1.84 o 
  -4   4   9        5.45        8.84      2.01 o 
  -3   4   9        0.01       -0.05      1.29 o 
  -2   4   9       69.91       61.56      2.45 o 
  -1   4   9        0.01        1.29      0.84 o 
   0   4   9       39.18       38.26      2.11 o 
   1   4   9      207.54      215.12      4.58 o 
   2   4   9       75.62       77.56      2.44 o 
   3   4   9       50.40       54.30      2.17 o 
   4   4   9       48.43       52.29      2.22 o 
   5   4   9      158.44      169.39      3.99 o 
   6   4   9        6.93        4.23      1.59 o 
   7   4   9       22.69       22.52      2.23 o 
   8   4   9       10.57       10.57      2.00 o 
   9   4   9       58.73       62.65      3.26 o 
  10   4   9       24.61       29.30      2.58 o 
  11   4   9        1.23        0.46      1.76 o 
  12   4   9       36.87       45.25      3.22 o 
 -12   5   9        2.20        5.85      2.68 o 
 -11   5   9        5.62        6.76      2.68 o 
 -10   5   9        0.22       -0.53      1.67 o 
  -9   5   9       42.89       46.43      3.25 o 
  -8   5   9       14.79       18.42      2.37 o 
  -7   5   9       22.11       25.90      2.57 o 
  -6   5   9        0.14        0.02      1.61 o 
  -5   5   9       28.72       25.84      2.49 o 
  -4   5   9        7.81       13.52      1.80 o 
  -3   5   9       46.45       48.99      2.53 o 
  -2   5   9        9.81        2.02      1.35 o 
  -1   5   9       10.04       15.78      1.85 o 
   0   5   9      125.81      112.15      2.96 o 
   1   5   9      469.16      453.89      5.79 o 
   2   5   9      177.78      159.41      3.91 o 
   3   5   9       11.25       13.39      1.58 o 
   4   5   9       48.00       53.96      2.50 o 
   5   5   9        7.25        7.23      1.80 o 
   6   5   9       78.48       97.51      3.64 o 
   7   5   9      105.80      106.43      4.30 o 
   8   5   9        0.33        0.34      1.72 o 
   9   5   9       19.66       11.96      2.15 o 
  10   5   9       34.55       34.43      2.88 o 
  11   5   9        0.13       -2.67      1.82 o 
 -11   6   9        1.45        0.92      2.58 o 
 -10   6   9       11.94       12.56      2.50 o 
  -9   6   9        2.13        1.52      1.93 o 
  -8   6   9        1.05        0.20      1.81 o 
  -7   6   9        0.33        0.74      1.78 o 
  -6   6   9        2.87        6.29      2.01 o 
  -5   6   9        4.21        3.75      1.93 o 
  -4   6   9       98.17      109.02      5.64 o 
  -3   6   9       21.83       14.79      1.97 o 
  -2   6   9       38.58       41.27      2.56 o 
  -1   6   9      157.07      171.70      4.20 o 
   0   6   9       31.63       32.34      2.31 o 
   1   6   9       49.55       45.06      2.32 o 
   2   6   9      112.27      119.92      3.28 o 
   3   6   9       40.89       38.16      2.56 o 
   4   6   9        4.25        1.16      1.61 o 
   5   6   9        9.35       10.73      2.06 o 
   6   6   9       13.98       11.39      2.06 o 
   7   6   9      154.73      161.56      4.63 o 
   8   6   9      115.71      121.03      4.14 o 
   9   6   9       30.14       36.99      3.25 o 
  -9   7   9       15.34       24.26      6.23 o 
  -8   7   9        0.55       -0.69      2.58 o 
  -7   7   9       13.66        8.79      2.77 o 
  -6   7   9       24.48       16.93      2.54 o 
  -5   7   9        1.02        2.03      1.93 o 
  -4   7   9       26.42       28.97      2.96 o 
  -3   7   9        4.01        2.02      1.85 o 
  -2   7   9        2.32        2.28      2.36 o 
  -1   7   9        3.49        4.66      1.78 o 
   0   7   9       51.28       48.01      2.96 o 
   1   7   9       24.58       34.28      2.66 o 
   2   7   9      108.36      106.04      4.39 o 
   3   7   9        0.90        0.53      1.62 o 
   4   7   9        4.17        3.53      1.82 o 
   5   7   9        7.48        9.97      2.13 o 
   6   7   9      124.66      117.36      4.10 o 
   7   7   9       14.48       13.25      2.34 o 
   8   7   9        9.91        8.81      2.98 o 
  -6   8   9       13.45       11.60      8.05 o 
  -5   8   9        1.63        6.86      2.85 o 
  -4   8   9        3.50        7.77      3.65 o 
  -3   8   9        5.96        5.70      2.89 o 
  -2   8   9        0.93        2.91      3.04 o 
  -1   8   9       14.58       15.50      4.26 o 
   0   8   9        3.80        1.13      2.89 o 
   1   8   9        1.55        0.11      2.31 o 
   2   8   9        5.20        2.96      2.32 o 
   3   8   9       31.34       36.91      2.92 o 
   4   8   9        7.65        4.04      1.96 o 
   5   8   9       33.18       25.87      2.67 o 
 -14   0  10       12.56       13.98      5.17 o 
 -13   0  10      212.39      212.45     11.25 o 
 -12   0  10       37.71       32.22      5.77 o 
 -11   0  10      208.64      219.74     10.64 o 
 -10   0  10      149.56      146.10      6.01 o 
  -9   0  10      168.68      161.59      6.69 o 
  -8   0  10       11.90       11.10      2.36 o 
  -7   0  10       36.00       37.81      3.54 o 
  -6   0  10        9.88        5.55      2.03 o 
  -5   0  10      668.96      687.64     19.76 o 
  -4   0  10      229.87      260.11      5.99 o 
  -3   0  10      158.57      188.70      4.23 o 
  -2   0  10      331.64      296.21      5.33 o 
  -1   0  10       48.70       40.35      2.31 o 
   0   0  10        3.62        1.37      1.10 o 
   1   0  10        8.44        5.08      1.52 o 
   2   0  10       63.92       57.83      2.62 o 
   3   0  10      216.60      224.11      4.82 o 
   4   0  10      294.28      278.97      5.44 o 
   5   0  10       38.64       32.63      2.90 o 
   6   0  10      113.75      101.95      3.55 o 
   7   0  10       78.76       83.97      3.37 o 
   8   0  10        9.90        6.38      1.87 o 
   9   0  10        0.81        2.43      1.93 o 
  10   0  10       54.78       60.19      3.31 o 
  11   0  10        4.08        8.00      3.50 o 
  12   0  10       27.19       24.70      3.42 o 
  13   0  10       22.20       19.52      4.86 o 
 -14   1  10        0.04       -1.67      2.68 o 
 -13   1  10        2.43        4.56      3.01 o 
 -12   1  10       20.03       19.61      2.76 o 
 -11   1  10        0.04        0.33      1.88 o 
 -10   1  10        3.69        2.84      1.93 o 
  -9   1  10      169.77      178.98      4.48 o 
  -8   1  10        6.97        4.75      1.51 o 
  -7   1  10        0.59       -1.57      1.05 o 
  -6   1  10      304.47      292.71      6.14 o 
  -5   1  10       67.52       55.19      2.35 o 
  -4   1  10       39.81       38.55      2.46 o 
  -3   1  10      450.93      466.03      4.82 o 
  -2   1  10        5.05        2.78      0.88 o 
  -1   1  10       31.89       38.33      1.62 o 
   0   1  10       83.40       68.50      1.92 o 
   1   1  10      179.89      190.64      3.08 o 
   2   1  10       59.57       59.85      1.95 o 
   3   1  10      284.34      294.78      4.24 o 
   4   1  10       50.24       47.16      2.50 o 
   5   1  10        4.53        0.16      0.94 o 
   6   1  10       18.05       18.89      1.62 o 
   7   1  10       24.42       27.81      1.71 o 
   8   1  10       47.24       54.90      2.20 o 
   9   1  10      208.59      209.12      3.72 o 
  10   1  10       56.60       61.55      2.68 o 
  11   1  10       33.77       34.20      2.81 o 
  12   1  10        3.63        4.40      2.03 o 
  13   1  10        0.14       -0.60      1.91 o 
 -14   2  10        0.94        1.37      2.89 o 
 -13   2  10        5.09       10.24      2.50 o 
 -12   2  10      151.04      166.16      7.33 o 
 -11   2  10      305.50      306.75      7.24 o 
 -10   2  10       74.07       73.22      3.86 o 
  -9   2  10        1.54       -0.94      1.69 o 
  -8   2  10        8.73       12.41      1.79 o 
  -7   2  10       35.98       32.24      2.57 o 
  -6   2  10       84.78       94.41      2.66 o 
  -5   2  10       89.82       97.41      2.69 o 
  -4   2  10       93.45       86.09      2.54 o 
  -3   2  10      590.59      589.98      7.27 o 
  -2   2  10      208.05      225.79      3.31 o 
  -1   2  10      128.81      141.79      2.66 o 
   0   2  10       38.78       39.23      1.86 o 
   1   2  10      121.68      148.55      2.98 o 
   2   2  10      395.64      385.52      4.46 o 
   3   2  10       31.73       33.38      1.63 o 
   4   2  10       55.59       55.10      1.88 o 
   5   2  10       17.88       18.99      1.41 o 
   6   2  10        5.27        4.62      1.26 o 
   7   2  10      168.04      183.22      4.32 o 
   8   2  10       21.45       23.73      1.98 o 
   9   2  10       41.61       45.05      2.81 o 
  10   2  10        1.53        1.37      1.80 o 
  11   2  10       96.26       97.17      3.72 o 
  12   2  10      130.56      140.67      5.08 o 
  13   2  10       16.45       14.35      2.66 o 
 -13   3  10       12.56        9.15      2.51 o 
 -12   3  10        9.01       12.32      3.04 o 
 -11   3  10       53.60       52.61      3.68 o 
 -10   3  10       82.06       72.96      4.37 o 
  -9   3  10      126.79      131.53      4.68 o 
  -8   3  10       21.11       18.67      2.21 o 
  -7   3  10       58.57       54.48      2.62 o 
  -6   3  10       21.93       20.85      1.69 o 
  -5   3  10      181.68      190.60      4.06 o 
  -4   3  10      106.22      111.65      2.87 o 
  -3   3  10       89.12       86.86      3.37 o 
  -2   3  10      111.09      109.56      3.00 o 
  -1   3  10        0.02       -0.23      0.78 o 
   0   3  10       83.49       82.35      2.45 o 
   1   3  10      125.11      114.73      2.86 o 
   2   3  10       51.57       47.85      2.06 o 
   3   3  10       79.98       75.68      2.52 o 
   4   3  10       23.32       21.70      1.73 o 
   5   3  10       44.54       40.96      2.12 o 
   6   3  10       20.94       26.50      3.44 o 
   7   3  10       28.39       32.06      2.42 o 
   8   3  10       20.15       27.32      3.37 o 
   9   3  10       14.77       11.85      2.50 o 
  10   3  10        5.19        1.55      2.71 o 
  11   3  10       53.81       59.22      3.38 o 
  12   3  10        0.09       -0.86      1.80 o 
 -13   4  10        1.08        0.51      2.13 o 
 -12   4  10       10.80       10.63      3.94 o 
 -11   4  10        1.88       -0.56      3.95 o 
 -10   4  10        0.18        0.00      2.15 o 
  -9   4  10        9.79        9.01      1.97 o 
  -8   4  10        1.04        0.00      1.28 o 
  -7   4  10       70.70       61.67      2.77 o 
  -6   4  10       41.07       52.52      3.20 o 
  -5   4  10        0.06       -1.44      1.40 o 
  -4   4  10       71.30       64.39      2.72 o 
  -3   4  10       20.75       19.91      1.93 o 
  -2   4  10       13.07       14.30      2.24 o 
  -1   4  10        0.34       -0.80      1.20 o 
   0   4  10       97.91       93.23      2.67 o 
   1   4  10       35.28       33.09      1.95 o 
   2   4  10       28.42       23.23      1.76 o 
   3   4  10       12.92       14.03      1.67 o 
   4   4  10      183.31      175.92      4.14 o 
   5   4  10      148.99      150.18      3.58 o 
   6   4  10      115.69      106.61      3.57 o 
   7   4  10        0.43        1.86      1.61 o 
   8   4  10       10.30        7.63      1.90 o 
   9   4  10       16.41       16.03      2.24 o 
  10   4  10       14.43       12.74      2.26 o 
  11   4  10       14.46        9.89      2.24 o 
 -11   5  10        6.14        7.60      3.01 o 
 -10   5  10        9.88        8.81      3.01 o 
  -9   5  10       91.91       80.91      3.88 o 
  -8   5  10        0.54       -0.72      1.69 o 
  -7   5  10       40.98       38.73      2.98 o 
  -6   5  10       61.84       57.68      4.96 o 
  -5   5  10       16.23       22.19      3.33 o 
  -4   5  10        0.23       -0.15      1.34 o 
  -3   5  10       43.49       45.93      3.26 o 
  -2   5  10       11.62       11.91      1.85 o 
  -1   5  10      558.48      539.80      8.25 o 
   0   5  10       48.46       51.15      4.50 o 
   1   5  10        1.06        0.10      1.14 o 
   2   5  10        8.21        5.76      1.39 o 
   3   5  10       30.69       34.15      2.11 o 
   4   5  10       98.61       99.27      3.10 o 
   5   5  10      183.17      171.36      4.43 o 
   6   5  10        8.48        8.84      2.32 o 
   7   5  10       86.44       73.74      3.44 o 
   8   5  10        1.79        2.00      1.72 o 
   9   5  10        4.22        5.35      2.00 o 
  10   5  10       24.25       20.01      2.64 o 
 -10   6  10        0.30       -0.57      2.04 o 
  -9   6  10        1.13       -1.53      1.83 o 
  -8   6  10        0.90        0.59      1.91 o 
  -7   6  10       33.88       33.05      2.97 o 
  -6   6  10       23.53       22.62      2.69 o 
  -5   6  10        1.64       -0.11      1.69 o 
  -4   6  10       75.07       71.78      4.59 o 
  -3   6  10       47.76       47.21      3.32 o 
  -2   6  10        9.39       10.92      1.89 o 
  -1   6  10      118.37      115.24      3.67 o 
   0   6  10        4.20        3.89      1.63 o 
   1   6  10       12.96       18.92      2.16 o 
   2   6  10       84.28       84.13      2.95 o 
   3   6  10       15.92       14.90      2.05 o 
   4   6  10       87.30       94.66      3.53 o 
   5   6  10       15.23       11.02      2.11 o 
   6   6  10        1.06       -0.95      1.84 o 
   7   6  10       47.07       56.95      3.34 o 
   8   6  10       23.75       24.30      3.33 o 
   9   6  10       12.25        8.80      2.28 o 
  -8   7  10        9.92        5.25      2.90 o 
  -7   7  10        1.53        2.29      2.21 o 
  -6   7  10        5.28        6.52      2.31 o 
  -5   7  10        0.01        0.48      1.81 o 
  -4   7  10        2.44        1.52      1.86 o 
  -3   7  10        6.91        5.76      2.68 o 
  -2   7  10       64.06       50.74      3.50 o 
  -1   7  10       10.36       14.04      2.19 o 
   0   7  10       35.46       42.26      2.88 o 
   1   7  10        5.07        0.95      1.80 o 
   2   7  10        1.16        1.32      2.01 o 
   3   7  10        3.29        3.04      2.72 o 
   4   7  10       20.17       22.69      2.50 o 
   5   7  10       39.60       45.75      3.19 o 
   6   7  10        9.76       12.69      2.45 o 
  -4   8  10        5.28        9.70      3.11 o 
  -3   8  10       15.23       26.87      6.84 o 
  -2   8  10        0.42       -1.21      1.98 o 
  -1   8  10        0.86       -0.15      2.58 o 
   0   8  10        0.43       -0.20      2.17 o 
   1   8  10        0.18       -2.12      2.44 o 
   2   8  10       17.82       15.83      3.36 o 
   3   8  10       39.01       44.03      3.80 o 
 -13   1  11        0.84        1.38      2.77 o 
 -12   1  11        0.10       -0.69      2.46 o 
 -11   1  11        0.86        0.44      1.87 o 
 -10   1  11       15.05       14.66      2.69 o 
  -9   1  11        2.00        3.18      1.69 o 
  -8   1  11        0.35        0.47      1.40 o 
  -7   1  11       15.85       16.55      1.97 o 
  -6   1  11        5.57        5.36      1.78 o 
  -5   1  11      168.54      200.11      5.17 o 
  -4   1  11        0.03        0.46      1.66 o 
  -3   1  11      167.04      144.21      2.80 o 
  -2   1  11        9.41        5.68      1.20 o 
  -1   1  11      196.55      177.91      3.12 o 
   0   1  11     1193.48     1161.62     10.04 o 
   1   1  11       28.19       31.77      1.67 o 
   2   1  11      427.42      429.97      4.97 o 
   3   1  11        5.65        1.97      1.12 o 
   4   1  11       69.54       67.91      2.20 o 
   5   1  11        0.25       -0.60      1.04 o 
   6   1  11        5.72        2.36      1.30 o 
   7   1  11       11.47       17.63      1.60 o 
   8   1  11      290.97      268.94      4.27 o 
   9   1  11      149.28      137.31      3.19 o 
  10   1  11        0.28       -2.22      1.48 o 
  11   1  11        9.69        6.36      1.93 o 
  12   1  11        1.38       -0.28      2.04 o 
 -13   2  11        8.10        9.17      2.57 o 
 -12   2  11       84.95       87.26      4.50 o 
 -11   2  11       22.04       26.28      3.16 o 
 -10   2  11        5.75        4.74      2.21 o 
  -9   2  11        2.32        1.39      1.91 o 
  -8   2  11        4.63        2.74      1.75 o 
  -7   2  11        3.03       -1.98      1.46 o 
  -6   2  11       41.15       40.38      2.16 o 
  -5   2  11       21.45       23.60      1.75 o 
  -4   2  11      139.46      147.25      3.74 o 
  -3   2  11       76.21       76.87      2.52 o 
  -2   2  11       76.01       74.35      2.89 o 
  -1   2  11       40.07       39.52      1.75 o 
   0   2  11        1.08        3.03      0.95 o 
   1   2  11      177.10      185.66      3.46 o 
   2   2  11       65.06       63.57      2.04 o 
   3   2  11        5.19        4.42      1.11 o 
   4   2  11        3.92        9.81      1.44 o 
   5   2  11        7.08        5.85      1.37 o 
   6   2  11        1.12       -1.18      1.14 o 
   7   2  11        4.08       -0.68      1.54 o 
   8   2  11      126.13      126.13      3.91 o 
   9   2  11       23.07       24.47      2.42 o 
  10   2  11       16.07       12.41      2.19 o 
  11   2  11        2.72       11.55      2.27 o 
  12   2  11        5.88        2.60      2.08 o 
 -13   3  11       35.34       32.86      3.57 o 
 -12   3  11       18.30       13.88      2.72 o 
 -11   3  11       28.42       26.59      3.40 o 
 -10   3  11        7.19        9.12      2.79 o 
  -9   3  11       19.12       26.90      3.63 o 
  -8   3  11      250.81      226.41      5.95 o 
  -7   3  11       39.94       44.37      3.27 o 
  -6   3  11       97.33       91.82      2.87 o 
  -5   3  11       28.62       32.74      2.00 o 
  -4   3  11       12.19       11.34      1.72 o 
  -3   3  11      111.76       90.23      3.07 o 
  -2   3  11       13.87       18.89      3.08 o 
  -1   3  11        3.21        4.44      1.16 o 
   0   3  11        3.34        5.20      1.36 o 
   1   3  11      152.87      144.86      3.32 o 
   2   3  11       52.06       44.72      2.18 o 
   3   3  11       93.10       93.85      2.87 o 
   4   3  11       11.34        7.79      1.46 o 
   5   3  11       10.63        7.39      1.51 o 
   6   3  11       11.10       10.50      1.62 o 
   7   3  11       44.75       41.39      2.75 o 
   8   3  11        0.03       -2.63      1.75 o 
   9   3  11       24.41       28.97      3.99 o 
  10   3  11        1.53        1.51      1.84 o 
  11   3  11        4.92        3.74      1.97 o 
 -12   4  11        9.82        6.18      2.90 o 
 -11   4  11        6.08        6.10      3.65 o 
 -10   4  11        4.56        2.61      2.18 o 
  -9   4  11        6.71       10.97      2.37 o 
  -8   4  11       63.91       71.60      3.15 o 
  -7   4  11      133.13      129.75      4.40 o 
  -6   4  11       14.30       21.64      3.20 o 
  -5   4  11       73.43       77.51      3.06 o 
  -4   4  11      109.31       91.46      3.16 o 
  -3   4  11      154.25      160.06      4.76 o 
  -2   4  11        0.00       -0.67      1.29 o 
  -1   4  11        0.03       -1.01      1.27 o 
   0   4  11       10.81        6.88      1.33 o 
   1   4  11        0.37       -0.06      1.09 o 
   2   4  11       38.04       38.17      2.15 o 
   3   4  11       96.94       93.08      2.93 o 
   4   4  11       11.69       13.09      1.74 o 
   5   4  11      139.78      144.83      3.64 o 
   6   4  11       10.64        7.95      1.85 o 
   7   4  11        7.55        3.59      1.71 o 
   8   4  11        4.63        4.02      1.84 o 
   9   4  11        0.73       -2.24      1.49 o 
  10   4  11        1.22        0.82      2.98 o 
 -11   5  11        8.49       16.21      3.54 o 
 -10   5  11        1.54        3.80      2.79 o 
  -9   5  11       66.69       71.35      4.01 o 
  -8   5  11        2.17        1.33      1.87 o 
  -7   5  11        5.16        2.70      1.85 o 
  -6   5  11       10.66       13.17      2.27 o 
  -5   5  11        7.00        8.99      3.80 o 
  -4   5  11       11.73       18.02      2.04 o 
  -3   5  11        8.73        5.77      1.72 o 
  -2   5  11      197.40      203.84      8.84 o 
  -1   5  11      112.77      108.69      3.64 o 
   0   5  11      141.60      150.27      4.09 o 
   1   5  11        5.49       -0.01      1.26 o 
   2   5  11       37.40       28.81      2.12 o 
   3   5  11       10.98       13.63      1.80 o 
   4   5  11       41.98       35.69      2.36 o 
   5   5  11        1.46        3.68      1.72 o 
   6   5  11       12.72       14.84      2.18 o 
   7   5  11       14.99       10.49      2.24 o 
   8   5  11       40.24       30.44      2.76 o 
   9   5  11       12.24        9.39      2.28 o 
  -9   6  11        8.43       13.56      4.05 o 
  -8   6  11        2.63        0.82      1.98 o 
  -7   6  11        9.01        4.08      1.97 o 
  -6   6  11        0.30        0.81      1.81 o 
  -5   6  11        1.97        2.11      1.95 o 
  -4   6  11        0.03       -3.22      2.15 o 
  -3   6  11        5.95        4.12      2.62 o 
  -2   6  11       54.99       63.36      3.11 o 
  -1   6  11       25.64       31.00      2.42 o 
   0   6  11        2.13        1.49      1.67 o 
   1   6  11       38.47       33.72      2.69 o 
   2   6  11       26.01       27.58      2.16 o 
   3   6  11       19.92       23.81      2.49 o 
   4   6  11        5.74        5.74      1.91 o 
   5   6  11       15.35       15.22      2.22 o 
   6   6  11       46.83       42.89      3.60 o 
   7   6  11       32.76       34.64      3.38 o 
  -6   7  11        3.52        1.89      2.06 o 
  -5   7  11       15.25       12.07      2.89 o 
  -4   7  11       31.67       35.82      3.26 o 
  -3   7  11       39.33       46.09      5.17 o 
  -2   7  11        8.10        8.39      2.39 o 
  -1   7  11       53.66       53.74      3.98 o 
   0   7  11       16.17       13.14      2.23 o 
   1   7  11       10.73       10.11      2.09 o 
   2   7  11       10.89        5.90      2.27 o 
   3   7  11       11.97        8.71      2.63 o 
   4   7  11        2.14        0.32      1.75 o 
   5   7  11       11.04       13.36      2.42 o 
 -13   0  12       33.85       21.28      5.77 o 
 -12   0  12        0.60       -4.26      3.34 o 
 -11   0  12        5.30        8.81      4.26 o 
 -10   0  12       20.24       17.52      3.22 o 
  -9   0  12        2.06        0.91      2.15 o 
  -8   0  12       21.97       18.06      3.11 o 
  -7   0  12        2.39       -1.28      3.34 o 
  -6   0  12       90.04       68.08      6.08 o 
  -5   0  12      192.34      179.50      6.10 o 
  -4   0  12      134.85      138.77      5.45 o 
  -3   0  12       19.38       18.10      2.01 o 
  -2   0  12      211.63      193.92      4.76 o 
  -1   0  12        6.59        7.64      1.68 o 
   0   0  12        0.59        0.22      1.43 o 
   1   0  12      338.51      336.42      6.45 o 
   2   0  12     1286.40     1285.66     14.41 o 
   3   0  12       51.75       60.61      3.21 o 
   4   0  12      149.02      154.74      4.64 o 
   5   0  12       69.55       63.08      3.85 o 
   6   0  12      120.21      112.03      4.01 o 
   7   0  12        1.63        2.43      1.81 o 
   8   0  12       12.96       13.93      2.66 o 
   9   0  12       61.54       67.58      6.28 o 
  10   0  12       22.85       15.48      2.46 o 
  11   0  12       79.39       68.84      6.08 o 
 -13   1  12       18.91       22.82      4.19 o 
 -12   1  12       37.93       40.20      4.73 o 
 -11   1  12        0.31        0.05      2.03 o 
 -10   1  12       77.85       76.47      4.25 o 
  -9   1  12       36.02       34.04      3.16 o 
  -8   1  12        1.02        0.30      1.75 o 
  -7   1  12       65.36       59.27      3.57 o 
  -6   1  12       34.30       29.15      2.73 o 
  -5   1  12      175.00      153.81      6.51 o 
  -4   1  12        1.38        1.51      1.21 o 
  -3   1  12       43.97       36.72      2.85 o 
  -2   1  12      113.79      130.89      2.81 o 
  -1   1  12       85.96       88.45      2.44 o 
   0   1  12        6.57        3.33      1.12 o 
   1   1  12      166.59      161.41      3.17 o 
   2   1  12        1.17        2.65      1.15 o 
   3   1  12      226.35      226.76      4.10 o 
   4   1  12       10.63       10.24      1.37 o 
   5   1  12       48.09       53.28      2.18 o 
   6   1  12       31.32       35.04      2.19 o 
   7   1  12        0.09       -1.10      1.16 o 
   8   1  12      121.37      137.98      3.69 o 
   9   1  12        4.17        2.55      1.49 o 
  10   1  12        8.92       11.39      2.18 o 
  11   1  12       16.45       18.85      2.50 o 
 -12   2  12        6.89        3.57      2.39 o 
 -11   2  12       16.09       12.76      2.87 o 
 -10   2  12       37.00       44.13      3.72 o 
  -9   2  12       89.80       83.10     15.96 o 
  -8   2  12        7.83        5.76      2.04 o 
  -7   2  12       77.56       69.81      3.24 o 
  -6   2  12       34.47       37.83      2.63 o 
  -5   2  12       16.63       14.77      1.88 o 
  -4   2  12      103.07      108.98      3.40 o 
  -3   2  12      642.41      595.14      6.92 o 
  -2   2  12       42.83       43.44      2.22 o 
  -1   2  12       21.40       20.29      1.50 o 
   0   2  12        0.31       -0.42      0.91 o 
   1   2  12       21.16       17.26      1.57 o 
   2   2  12        6.04        7.44      1.25 o 
   3   2  12        4.21        2.92      1.28 o 
   4   2  12      112.02      109.35      3.20 o 
   5   2  12        0.09       -0.11      1.27 o 
   6   2  12      192.41      192.68      4.41 o 
   7   2  12       15.83       15.64      2.08 o 
   8   2  12        0.03        0.17      1.59 o 
   9   2  12       23.76       29.36      2.65 o 
  10   2  12        1.04        2.69      1.90 o 
  11   2  12       50.55       55.23      3.44 o 
 -12   3  12        4.11        1.52      2.24 o 
 -11   3  12       15.96       12.61      3.22 o 
 -10   3  12       12.78       13.38      3.34 o 
  -9   3  12        4.68        3.57      2.04 o 
  -8   3  12        1.44        1.33      1.89 o 
  -7   3  12        1.56       -0.30      2.51 o 
  -6   3  12        0.55        1.18      1.30 o 
  -5   3  12       36.92       38.72      2.57 o 
  -4   3  12        0.19       -0.83      1.18 o 
  -3   3  12      116.64      105.43      4.05 o 
  -2   3  12       10.03       10.20      2.47 o 
  -1   3  12        1.14       -0.31      1.93 o 
   0   3  12        9.04       14.80      1.63 o 
   1   3  12        0.22       -1.02      1.09 o 
   2   3  12       31.03       28.12      2.04 o 
   3   3  12      147.85      142.55      3.54 o 
   4   3  12       17.92       21.58      1.97 o 
   5   3  12       20.43       20.04      1.90 o 
   6   3  12        1.94        1.18      1.37 o 
   7   3  12        4.17        4.50      1.80 o 
   8   3  12       11.71       12.65      2.16 o 
   9   3  12        5.93       11.71      2.20 o 
  10   3  12        9.54        7.51      2.18 o 
 -11   4  12        9.72        8.78      2.59 o 
 -10   4  12       30.84       41.75      3.65 o 
  -9   4  12        0.94        0.96      2.09 o 
  -8   4  12        0.65        1.77      2.46 o 
  -7   4  12       27.78       26.42      2.72 o 
  -6   4  12        3.90        1.66      1.73 o 
  -5   4  12        8.72       11.17      1.95 o 
  -4   4  12       24.29       17.64      2.11 o 
  -3   4  12       46.87       48.31      2.78 o 
  -2   4  12       48.21       43.09      2.72 o 
  -1   4  12       58.24       64.77      3.15 o 
   0   4  12       37.13       35.99      2.61 o 
   1   4  12       66.64       62.89      2.62 o 
   2   4  12       12.01       10.70      1.59 o 
   3   4  12        0.56        0.24      1.28 o 
   4   4  12       13.69       19.01      2.12 o 
   5   4  12        9.76        9.23      1.71 o 
   6   4  12       25.16       19.18      3.86 o 
   7   4  12       16.00       18.76      2.38 o 
   8   4  12        1.58        1.61      1.74 o 
   9   4  12        0.78       -1.89      1.62 o 
 -10   5  12        0.49       -2.85      2.41 o 
  -9   5  12        1.54        6.38      3.01 o 
  -8   5  12        0.49        0.28      1.91 o 
  -7   5  12        2.99        3.67      2.06 o 
  -6   5  12        5.97        3.26      2.68 o 
  -5   5  12        0.40        0.20      1.81 o 
  -4   5  12        9.40        7.50      1.86 o 
  -3   5  12       52.82       51.38      2.96 o 
  -2   5  12       82.05       92.45      4.14 o 
  -1   5  12       82.73       86.30      5.09 o 
   0   5  12        7.91        9.02      1.84 o 
   1   5  12       24.73       29.20      2.57 o 
   2   5  12       18.08       20.85      2.02 o 
   3   5  12       15.68       16.55      1.88 o 
   4   5  12       26.21       26.39      2.72 o 
   5   5  12        8.45        6.50      1.90 o 
   6   5  12       77.93       80.99      3.59 o 
   7   5  12        3.37        0.40      1.95 o 
   8   5  12        1.40       -2.66      1.78 o 
  -8   6  12       38.29       32.10      3.24 o 
  -7   6  12        0.01        0.45      2.06 o 
  -6   6  12        0.16       -1.07      2.26 o 
  -5   6  12       25.17       17.45      3.42 o 
  -4   6  12       10.94       13.27      2.46 o 
  -3   6  12        0.96        0.94      2.37 o 
  -2   6  12       11.26       15.88      2.18 o 
  -1   6  12        7.99       15.18      2.27 o 
   0   6  12       11.58       15.44      2.23 o 
   1   6  12        5.51        4.97      2.11 o 
   2   6  12        0.64       -0.48      1.73 o 
   3   6  12        2.64       -0.60      1.52 o 
   4   6  12       12.76        9.25      2.18 o 
   5   6  12       24.27       20.14      2.60 o 
   6   6  12       27.03       25.24      2.74 o 
  -4   7  12        4.80        8.53      2.49 o 
  -3   7  12        0.69       -2.28      2.36 o 
  -2   7  12        0.36        0.93      2.23 o 
  -1   7  12        0.22       -1.76      1.85 o 
   0   7  12        1.37       -0.20      1.84 o 
   1   7  12        3.52       -0.92      2.10 o 
   2   7  12        0.53       -3.14      2.10 o 
   3   7  12        9.49       10.77      2.62 o 
 -12   1  13       46.82       52.04      5.16 o 
 -11   1  13       31.06       38.53      3.72 o 
 -10   1  13        6.50        7.28      2.39 o 
  -9   1  13       10.74        7.31      2.32 o 
  -8   1  13        2.07        3.65      2.04 o 
  -7   1  13       12.74        7.37      2.16 o 
  -6   1  13       24.02       23.27      2.33 o 
  -5   1  13      149.84      147.77      4.72 o 
  -4   1  13        0.42       -0.26      1.44 o 
  -3   1  13       34.70       34.16      2.90 o 
  -2   1  13       74.09       76.06      2.72 o 
  -1   1  13      106.34      110.53      2.85 o 
   0   1  13      130.41      127.22      2.99 o 
   1   1  13       21.77       27.74      1.81 o 
   2   1  13       53.91       54.43      2.27 o 
   3   1  13       16.71       14.11      1.66 o 
   4   1  13       34.31       35.45      2.01 o 
   5   1  13       83.00       88.23      2.69 o 
   6   1  13       46.28       54.62      2.64 o 
   7   1  13       13.65       19.52      2.09 o 
   8   1  13       33.44       36.14      2.44 o 
   9   1  13       14.02       14.75      2.54 o 
  10   1  13       28.24       30.18      2.77 o 
 -11   2  13        7.37       10.46      3.33 o 
 -10   2  13        5.20        4.90      2.89 o 
  -9   2  13        1.97       -1.07      1.81 o 
  -8   2  13       26.26       28.39      3.37 o 
  -7   2  13        0.00       -0.35      1.59 o 
  -6   2  13        2.67        0.28      1.79 o 
  -5   2  13        1.10       -1.31      1.82 o 
  -4   2  13        1.10        0.85      1.33 o 
  -3   2  13        2.32        2.98      1.37 o 
  -2   2  13        7.06       10.72      1.69 o 
  -1   2  13        4.19        3.45      1.37 o 
   0   2  13       18.13       16.11      1.56 o 
   1   2  13       87.24       85.33      3.22 o 
   2   2  13       48.57       49.31      2.54 o 
   3   2  13        4.08        6.53      1.48 o 
   4   2  13       84.93       78.76      2.88 o 
   5   2  13        2.13       -0.35      1.32 o 
   6   2  13        8.40        9.08      1.67 o 
   7   2  13       49.30       54.53      3.11 o 
   8   2  13        2.44        0.50      1.66 o 
   9   2  13       12.32        8.74      2.13 o 
  10   2  13        2.88        1.22      1.98 o 
 -11   3  13        1.58       -0.41      2.27 o 
 -10   3  13        0.83        3.25      2.34 o 
  -9   3  13       24.58       25.35      3.17 o 
  -8   3  13        1.25       -0.16      1.98 o 
  -7   3  13       54.72       68.65      4.03 o 
  -6   3  13       21.08       18.47      2.67 o 
  -5   3  13       37.52       36.68      2.62 o 
  -4   3  13       10.89       11.00      2.24 o 
  -3   3  13        8.31        0.80      2.17 o 
  -2   3  13       57.79       60.03      3.61 o 
  -1   3  13      106.15      108.97      3.71 o 
   0   3  13       58.07       61.07      3.06 o 
   1   3  13        0.88       -0.49      1.25 o 
   2   3  13        4.15        1.12      1.29 o 
   3   3  13       86.47       76.69      2.99 o 
   4   3  13        0.02       -0.33      1.37 o 
   5   3  13       35.84       41.90      2.53 o 
   6   3  13        0.41       -0.34      1.35 o 
   7   3  13        0.00       -2.22      1.48 o 
   8   3  13       42.29       37.73      2.90 o 
   9   3  13        0.80       -1.57      1.76 o 
 -10   4  13        0.00       -0.46      2.79 o 
  -9   4  13        8.67        9.28      4.26 o 
  -8   4  13       27.19       30.23      4.07 o 
  -7   4  13        5.23       12.77      3.44 o 
  -6   4  13       26.90       31.12      3.62 o 
  -5   4  13        1.26        2.05      2.30 o 
  -4   4  13       28.47       24.18      2.98 o 
  -3   4  13       31.11       43.40      2.80 o 
  -2   4  13       73.45       71.82      3.32 o 
  -1   4  13      132.45      145.92      4.97 o 
   0   4  13       96.46       92.42      3.59 o 
   1   4  13       53.99       62.80      3.15 o 
   2   4  13        0.37       -0.44      1.26 o 
   3   4  13        0.07       -0.80      1.38 o 
   4   4  13       25.79       29.21      2.29 o 
   5   4  13        0.88       -0.40      1.34 o 
   6   4  13        2.61        1.49      1.69 o 
   7   4  13        0.95       -0.59      1.72 o 
   8   4  13        0.83        0.91      1.89 o 
  -8   5  13        4.29        6.97      3.11 o 
  -7   5  13       17.89       17.72      2.72 o 
  -6   5  13        0.36        1.96      3.95 o 
  -5   5  13       27.56       32.05      3.21 o 
  -4   5  13        1.43        1.00      1.69 o 
  -3   5  13        6.09        6.13      1.88 o 
  -2   5  13       81.78       88.41      4.16 o 
  -1   5  13       20.16       14.18      2.24 o 
   0   5  13        2.55        0.13      1.74 o 
   1   5  13       47.49       54.74      3.21 o 
   2   5  13        5.96        1.48      2.16 o 
   3   5  13       18.83       19.78      2.09 o 
   4   5  13       12.81       13.56      2.15 o 
   5   5  13        8.06        7.56      2.03 o 
   6   5  13        0.78       -1.98      2.02 o 
   7   5  13       29.91       34.74      3.10 o 
  -6   6  13        0.00       -1.69      1.91 o 
  -5   6  13       15.17       17.55      3.72 o 
  -4   6  13        9.23        9.95      2.54 o 
  -3   6  13        4.51        6.22      2.28 o 
  -2   6  13       24.47       21.29      3.20 o 
  -1   6  13       15.70       13.57      2.28 o 
   0   6  13       58.06       57.95      3.46 o 
   1   6  13       33.02       35.99      2.87 o 
   2   6  13        0.30       -2.21      1.68 o 
   3   6  13        3.18       -1.57      1.95 o 
   4   6  13       12.51       10.71      2.31 o 
 -11   0  14        0.05        4.86      4.56 o 
 -10   0  14        0.08        0.47      2.85 o 
  -9   0  14       14.67       16.72      4.56 o 
  -8   0  14       56.96       44.98      6.38 o 
  -7   0  14       26.23       27.76      5.62 o 
  -6   0  14      175.00      171.06      6.75 o 
  -5   0  14       16.36       19.02      3.22 o 
  -4   0  14       13.86        4.81      2.46 o 
  -3   0  14       21.79       13.51      2.85 o 
  -2   0  14      128.24      143.08      4.59 o 
  -1   0  14      238.91      245.32      7.36 o 
   0   0  14        9.17        3.89      1.87 o 
   1   0  14       36.55       40.59      3.06 o 
   2   0  14        7.70        2.36      1.85 o 
   3   0  14       27.13       28.99      2.78 o 
   4   0  14       49.19       54.95      9.27 o 
   5   0  14        3.69        1.25      1.87 o 
   6   0  14       78.20       98.21      4.20 o 
   7   0  14       60.83       53.41      4.06 o 
   8   0  14      165.88      169.72      5.47 o 
   9   0  14       82.91      112.20      4.70 o 
 -11   1  14       13.28       11.70      3.65 o 
 -10   1  14       15.45       14.27      3.44 o 
  -9   1  14        0.99        1.92      2.28 o 
  -8   1  14        6.23        1.26      2.16 o 
  -7   1  14       85.70       80.56      4.15 o 
  -6   1  14       26.61       36.59      2.81 o 
  -5   1  14       90.03       87.98      3.52 o 
  -4   1  14        8.53        7.55      1.85 o 
  -3   1  14        5.31        4.34      1.37 o 
  -2   1  14       12.03        8.70      1.65 o 
  -1   1  14       46.96       48.64      2.47 o 
   0   1  14       12.84       18.15      1.68 o 
   1   1  14        1.12        0.46      1.19 o 
   2   1  14       54.19       52.81      3.95 o 
   3   1  14       67.58       68.17      2.78 o 
   4   1  14        0.38       -0.68      1.62 o 
   5   1  14        4.85        1.73      1.50 o 
   6   1  14        2.37        1.52      2.28 o 
   7   1  14       33.15       40.01      2.62 o 
   8   1  14        2.00        1.77      1.68 o 
   9   1  14        0.00        0.19      1.93 o 
 -10   2  14       68.82       71.35      5.69 o 
  -9   2  14        0.02       -0.55      2.59 o 
  -8   2  14       35.34       40.64      4.30 o 
  -7   2  14       14.77       17.18      2.72 o 
  -6   2  14       61.00       61.73      3.29 o 
  -5   2  14        6.09        2.19      1.81 o 
  -4   2  14       94.57       88.85      4.91 o 
  -3   2  14        7.16        5.82      1.59 o 
  -2   2  14       20.77       19.40      1.97 o 
  -1   2  14      232.89      238.91      5.42 o 
   0   2  14        1.75        1.46      2.04 o 
   1   2  14      215.48      225.16      5.10 o 
   2   2  14        2.48        1.88      1.38 o 
   3   2  14        0.61       -2.01      1.87 o 
   4   2  14       10.16       14.32      1.88 o 
   5   2  14       29.39       35.02      4.02 o 
   6   2  14       36.75       39.69      2.78 o 
   7   2  14       10.77        5.73      2.07 o 
   8   2  14        1.88        0.35      1.89 o 
 -10   3  14       16.32       29.78      3.57 o 
  -9   3  14        1.62        2.35      2.31 o 
  -8   3  14        0.94        1.11      2.28 o 
  -7   3  14       14.40       14.16      3.33 o 
  -6   3  14        1.62        1.42      2.11 o 
  -5   3  14       67.60       65.58      3.75 o 
  -4   3  14        1.34        4.15      2.27 o 
  -3   3  14      120.70      131.53      4.84 o 
  -2   3  14        2.96        5.59      3.05 o 
  -1   3  14        0.92        3.65      1.80 o 
   0   3  14       12.88       15.93      2.24 o 
   1   3  14       21.64       25.93      2.29 o 
   2   3  14        9.41        7.53      1.70 o 
   3   3  14        3.11        0.91      1.40 o 
   4   3  14        3.30        2.67      1.57 o 
   5   3  14       14.49       18.43      2.03 o 
   6   3  14        6.15        2.90      1.66 o 
   7   3  14       10.84       15.01      2.39 o 
   8   3  14        0.45       -1.02      1.85 o 
  -8   4  14        0.01       -0.68      2.68 o 
  -7   4  14        1.71        1.05      2.77 o 
  -6   4  14       22.90       26.02      2.97 o 
  -5   4  14        4.85        9.46      2.11 o 
  -4   4  14       10.65        9.11      2.04 o 
  -3   4  14        0.14       -0.26      1.62 o 
  -2   4  14       23.41       27.61      2.76 o 
  -1   4  14       67.27       66.90      3.44 o 
   0   4  14        2.08        3.16      1.84 o 
   1   4  14       10.40        8.38      2.03 o 
   2   4  14       29.48       32.19      2.43 o 
   3   4  14        4.84        4.42      1.64 o 
   4   4  14        0.02       -2.62      1.75 o 
   5   4  14       11.10        7.19      1.84 o 
   6   4  14        1.49        1.75      1.82 o 
   7   4  14        4.70        1.89      1.99 o 
  -7   5  14       17.26       19.00      3.87 o 
  -6   5  14        2.04        4.81      3.07 o 
  -5   5  14        1.31        1.73      2.19 o 
  -4   5  14       46.99       50.87      3.28 o 
  -3   5  14       17.79       25.59      2.72 o 
  -2   5  14       82.80       85.40      4.52 o 
  -1   5  14        0.80        3.36      1.97 o 
   0   5  14        5.98        6.64      2.08 o 
   1   5  14       12.05        8.66      2.11 o 
   2   5  14       14.59       15.37      2.35 o 
   3   5  14       12.51       10.14      2.31 o 
   4   5  14       73.76       80.75      3.85 o 
   5   5  14        1.90       -0.51      1.91 o 
  -3   6  14       13.77       14.74      2.85 o 
  -2   6  14        2.04        0.36      1.97 o 
  -1   6  14        6.47        4.98      2.27 o 
   0   6  14        0.00       -2.11      1.72 o 
   1   6  14        1.86        0.38      2.03 o 
  -9   1  15        2.69        2.03      2.28 o 
  -8   1  15       25.19       26.13      2.71 o 
  -7   1  15       10.58       14.20      2.42 o 
  -6   1  15       10.98        8.59      2.16 o 
  -5   1  15       17.73       18.63      2.37 o 
  -4   1  15       58.34       58.41      3.34 o 
  -3   1  15        2.83        5.73      1.86 o 
  -2   1  15        0.18       -1.48      1.21 o 
  -1   1  15        7.86        5.82      1.52 o 
   0   1  15       11.42       10.11      1.56 o 
   1   1  15       11.52       14.09      1.64 o 
   2   1  15        1.60        2.65      1.43 o 
   3   1  15        3.07        3.81      1.72 o 
   4   1  15        8.10        8.46      1.69 o 
   5   1  15       16.66       15.91      2.00 o 
   6   1  15        3.53        2.04      1.85 o 
   7   1  15       13.60       12.30      2.03 o 
  -9   2  15        8.23        5.69      3.20 o 
  -8   2  15        0.76       -0.12      2.90 o 
  -7   2  15       14.46       12.90      2.81 o 
  -6   2  15       32.23       34.98      3.99 o 
  -5   2  15        0.98        2.85      1.86 o 
  -4   2  15       27.10       23.17      2.52 o 
  -3   2  15       43.34       54.25      2.85 o 
  -2   2  15       20.63       23.63      2.45 o 
  -1   2  15        0.13        0.97      1.59 o 
   0   2  15        2.66        0.22      1.91 o 
   1   2  15        1.31        1.89      1.41 o 
   2   2  15        1.66        1.07      1.42 o 
   3   2  15        8.02        8.71      1.75 o 
   4   2  15        7.20        6.21      1.74 o 
   5   2  15        9.81       10.57      1.89 o 
   6   2  15        2.44        2.53      1.70 o 
   7   2  15        2.67        5.44      2.09 o 
  -8   3  15       63.19       60.73      5.77 o 
  -7   3  15       30.54       32.20      4.40 o 
  -6   3  15        0.95        5.50      2.31 o 
  -5   3  15       14.09       16.59      2.94 o 
  -4   3  15      238.34      239.83      6.67 o 
  -3   3  15       56.21       61.93      3.91 o 
  -2   3  15        0.17       -0.50      1.66 o 
  -1   3  15        0.44       -1.05      1.65 o 
   0   3  15       11.41       13.50      2.27 o 
   1   3  15       19.84       14.72      2.25 o 
   2   3  15       40.59       40.91      2.64 o 
   3   3  15        0.16       -0.40      1.40 o 
   4   3  15       22.47       22.36      2.29 o 
   5   3  15       10.03        8.98      1.85 o 
   6   3  15       22.44       25.73      2.41 o 
  -7   4  15        4.39        2.86      3.11 o 
  -6   4  15       32.30       36.75     10.18 o 
  -5   4  15        0.65        1.62      1.95 o 
  -4   4  15        4.31        4.25      1.99 o 
  -3   4  15       12.58       14.26      2.24 o 
  -2   4  15       20.55       20.43      2.42 o 
  -1   4  15       81.22       89.51      3.84 o 
   0   4  15       14.64       15.22      2.38 o 
   1   4  15        0.33        1.51      1.90 o 
   2   4  15        2.93        2.33      1.91 o 
   3   4  15       11.92        7.44      1.87 o 
   4   4  15        2.93       -0.80      1.57 o 
   5   4  15       10.67        9.33      2.07 o 
  -4   5  15        8.27       11.82      2.76 o 
  -3   5  15        7.64       13.93      2.46 o 
  -2   5  15       45.40       49.63      3.42 o 
  -1   5  15       22.47       32.04      3.03 o 
   0   5  15       15.36       21.58      2.68 o 
   1   5  15       48.05       49.50      3.36 o 
   2   5  15        0.12       -1.63      1.85 o 
  -8   0  16        4.87       -1.40      2.77 o 
  -7   0  16       58.03       47.88      7.29 o 
  -6   0  16       83.34       81.40      5.40 o 
  -5   0  16        3.84        2.39      2.68 o 
  -4   0  16        0.22        0.03      2.89 o 
  -3   0  16        4.86        6.07      3.50 o 
  -2   0  16       18.06       23.76      7.29 o 
  -1   0  16        4.50       -2.14      2.58 o 
   0   0  16        3.86        2.22      2.46 o 
   1   0  16        2.34        7.40      2.22 o 
   2   0  16       22.19       24.68      2.86 o 
   3   0  16       51.01       65.83      3.99 o 
   4   0  16        8.05        2.89      2.58 o 
   5   0  16        0.58        1.24      2.16 o 
   6   0  16        6.97       10.21      2.57 o 
  -8   1  16       22.90       20.83      2.69 o 
  -7   1  16        0.11       -1.09      1.85 o 
  -6   1  16       47.83       39.86      3.13 o 
  -5   1  16        3.58        0.17      1.85 o 
  -4   1  16        1.57        1.52      1.81 o 
  -3   1  16       12.32       16.17      3.25 o 
  -2   1  16        6.06        4.73      1.80 o 
  -1   1  16        7.91        7.57      1.77 o 
   0   1  16        3.80        2.51      1.47 o 
   1   1  16       44.89       50.85      2.54 o 
   2   1  16       46.51       45.39      3.01 o 
   3   1  16        1.59        2.57      1.64 o 
   4   1  16       27.25       27.22      2.43 o 
   5   1  16        0.69        1.72      1.75 o 
   6   1  16        2.90        7.29      1.90 o 
  -7   2  16        1.30       -1.54      2.19 o 
  -6   2  16       50.92       55.18      3.55 o 
  -5   2  16        4.68        7.96      2.23 o 
  -4   2  16        3.09        2.96      2.19 o 
  -3   2  16        5.81        9.08      2.56 o 
  -2   2  16        1.48       -1.18      1.60 o 
  -1   2  16        3.57        2.66      2.81 o 
   0   2  16       11.45       12.63      2.53 o 
   1   2  16        1.08       -2.01      1.64 o 
   2   2  16        8.16        5.97      1.73 o 
   3   2  16        0.07       -0.94      1.44 o 
   4   2  16        0.01       -1.63      1.74 o 
   5   2  16       19.38       18.19      2.20 o 
  -6   3  16        0.86       -2.79      2.88 o 
  -5   3  16        1.32        3.18      3.11 o 
  -4   3  16        0.02        5.32      3.22 o 
  -3   3  16       18.14       24.54      2.99 o 
  -2   3  16       53.06       56.08      3.45 o 
  -1   3  16        1.51        0.94      1.84 o 
   0   3  16        0.19        2.68      1.91 o 
   1   3  16        5.86        2.37      1.98 o 
   2   3  16        3.66        1.55      2.11 o 
   3   3  16        0.06       -1.26      1.54 o 
   4   3  16        0.11       -2.27      1.51 o 
  -3   4  16        0.03       -1.15      2.11 o 
  -2   4  16        0.01        2.43      2.07 o 
  -1   4  16        2.28        4.55      2.09 o 
   0   4  16        0.00       -0.22      1.91 o 
   1   4  16        2.48       -2.64      1.76 o 
  -5   1  17       13.76       11.09      2.46 o 
  -4   1  17        5.85        8.80      2.63 o 
  -3   1  17        0.87       -1.47      1.83 o 
  -2   1  17        1.58        0.96      1.86 o 
  -1   1  17        0.57       -1.45      2.24 o 
   0   1  17        7.25        6.08      2.28 o 
   1   1  17        0.01       -1.29      1.69 o 
   2   1  17        0.00       -0.95      1.72 o 
   3   1  17       11.52       15.92      2.29 o 
  -4   2  17        0.89       -2.45      2.30 o 
  -3   2  17        9.30        8.88      2.69 o 
  -2   2  17        7.41       12.29      2.91 o 
  -1   2  17        0.73       -0.64      2.05 o 
   0   2  17        6.90        5.91      2.35 o 
   1   2  17        0.06       -1.34      1.82 o 
   2   2  17        1.40        2.54      1.97 o 
                                                 
